# Supplementary material for: Methyl 3-(4-methoxy­phen­yl)-1-methyl-1,2,3,3a,4,11b-hexa­hydro­benzo[f]chromeno[4,3-b]pyrrole-3a-carboxyl­ate
Source: Acta Crystallogr Sect E Struct Rep Online. 2010 Mar 20;66(Pt 4):o893. doi: 10.1107/S1600536810010056 (PMC2983994; doi:10.1107/S1600536810010056)
Supplement: Supplementary file 1 [file e-66-0o893-sup1.cif]

##############################################################################
###                                                                        ###
###        Electronic paper (Acta Crystallographica Section E)             ###
###                                                                        ###
##############################################################################
#                                                                            #
# This CIF contains the data in a paper accepted for publication in Acta     #
# Crystallographica Section E. It conforms to the requirements of Notes      #
# for Authors for Section E, and has been peer reviewed under the auspices   #
# of the IUCr Commission on Journals.                                        #
#                                                                            #
# Full details of the Crystallographic Information File format               #
# are given in the paper "The Crystallographic Information File (CIF):       #
# a New Standard Archive File for Crystallography" by S. R. Hall, F. H.      #
# Allen and I. D. Brown [Acta Cryst. (1991), A47, 655-685].                  #
#                                                                            #
# The current version of the core CIF dictionary is obtainable from          #
# ftp://ftp.iucr.org/pub/cif_core.dic. The current version number is 2.4.    #
#                                                                            #
# Software is freely available for graphical display of the structure(s) in  #
# this CIF.  For information consult the CIF home page http://www.iucr.org/  #
# cif/home.html                                                              #
#                                                                            #
# This file may be used for bona fide research purposes within the           #
# scientific community so long as proper attribution is given to the journal # 
# article from which it was obtained.                                        #
#                                                                            #
##############################################################################
                                             
data_global
_audit_creation_method     SHELXL-97
_journal_date_recd_electronic     2010-02-25
_journal_date_accepted     2010-03-17
_journal_name_full     'Acta Crystallographica, Section E'
_journal_year     2010
_journal_volume     66
_journal_issue      4
_journal_page_first     o893
_journal_page_last     o893
_journal_paper_category     QO
_journal_coeditor_code     BT5203
_publ_contact_author_name     'A. Subbiah Pandi'
_publ_contact_author_address
;
  Department of Physics
  Presidency College
  Chennai- 600 005
  India
;
_publ_contact_author_email     'as_pandian59@yahoo.com'
_publ_contact_author_fax     '044 091 2854 4894'
_publ_contact_author_phone     '044 091 22591061'
_publ_section_title
;\
Methyl
3-(4-methoxyphenyl)-1-methyl-1,2,3,3a,4,11b-hexahydrobenzo[<i>f</i>]\
chromeno[4,3-<i>b</i>]pyrrole-3a-carboxylate
;
loop_
    _publ_author_name
    _publ_author_address
    'S. Thenmozhi'
;    Department of Physics
     Presidency College (Autonomous)
     Chennai 600 005
     India
;
    'A. SubbiahPandi'
;    Department of Physics
     Presidency College (Autonomous)
     Chennai 600 005
     India
;
    'S. Kathiravan'
;    Department of Organic Chemistry
     University of Madras,
     Guindy Campus
     Chennai 600 025,
     India
;
    'R. Raghunathan'
;    Department of Organic Chemistry
     University of Madras,
     Guindy Campus
     Chennai 600 025,
     India
;
data_I
_audit_creation_method     SHELXL-97
_chemical_name_systematic
;
Methyl 3-(4-methoxyphenyl)-1-methyl-1,2,3,3a,4,11b-
hexahydrobenzo[<i>f</i>]chromeno[4,3-<i>b</i>]pyrrole-3a-carboxylate
;
_chemical_name_common     ?
_chemical_formula_moiety     'C25 H25 N O4'
_chemical_formula_sum     'C25 H25 N O4'
_chemical_formula_iupac     'C25 H25 N O4'
_chemical_formula_weight     403.46
_chemical_melting_point     ?
_symmetry_cell_setting     'Triclinic'
_symmetry_space_group_name_H-M     'P -1'
_symmetry_space_group_name_Hall     '-P 1'
loop_
    _symmetry_equiv_pos_as_xyz
    'x, y, z'
    '-x, -y, -z'
_cell_length_a     7.9287(5)
_cell_length_b     10.8707(6)
_cell_length_c     11.6884(7)
_cell_angle_alpha     95.662(3)
_cell_angle_beta     92.332(4)
_cell_angle_gamma     91.797(4)
_cell_volume     1001.05(10)
_cell_formula_units_Z     2
_cell_measurement_reflns_used     4776
_cell_measurement_theta_min     1.8
_cell_measurement_theta_max     28
_cell_measurement_temperature     293(2)
_exptl_crystal_description     'Block'
_exptl_crystal_colour     'Colourless'
_exptl_crystal_size_max     0.25
_exptl_crystal_size_mid     0.22
_exptl_crystal_size_min     0.19
_exptl_crystal_density_diffrn     1.339
_exptl_crystal_density_meas     ?
_exptl_crystal_density_method     'not measured'
_exptl_crystal_F_000     428
_exptl_absorpt_coefficient_mu     0.090
_exptl_absorpt_correction_type     'multi-scan'
_exptl_absorpt_process_details     '(SADABS; Sheldrick, 1996)'
_exptl_absorpt_correction_T_min     0.981
_exptl_absorpt_correction_T_max     0.985
_exptl_special_details
;
;
_diffrn_ambient_temperature     293(2)
_diffrn_radiation_type     MoK\a
_diffrn_radiation_wavelength     0.71073
_diffrn_radiation_source     'fine-focus sealed tube'
_diffrn_radiation_monochromator     graphite
_diffrn_measurement_device_type
                                'Bruker APEXII CCD area-detector diffractometer'
_diffrn_measurement_method     '\w and \f scans '
_diffrn_detector_area_resol_mean     ?
_diffrn_reflns_number     21741
_diffrn_reflns_av_R_equivalents     0.0500
_diffrn_reflns_av_sigmaI/netI     0.0386
_diffrn_reflns_theta_min     1.75
_diffrn_reflns_theta_max     28.01
_diffrn_reflns_theta_full     25.00
_diffrn_measured_fraction_theta_max     0.985
_diffrn_measured_fraction_theta_full     0.998
_diffrn_reflns_limit_h_min     -10
_diffrn_reflns_limit_h_max     10
_diffrn_reflns_limit_k_min     -14
_diffrn_reflns_limit_k_max     14
_diffrn_reflns_limit_l_min     -15
_diffrn_reflns_limit_l_max     15
_diffrn_standards_number     ?
_diffrn_standards_interval_count     ?
_diffrn_standards_interval_time     ?
_diffrn_standards_decay_%     ?
_refine_special_details
;
Refinement of <i>F</i>^2^ against ALL reflections. The weighted <i>R</i>-factor
wR and goodness of fit <i>S</i> are based on <i>F</i>^2^, conventional
<i>R</i>-factors <i>R</i> are based on <i>F</i>, with <i>F</i> set to zero for
negative <i>F</i>^2^. The threshold expression of <i>F</i>^2^ >
\s(<i>F</i>^2^) is used only for calculating <i>R</i>-factors(gt) etc. and is
not relevant to the choice of reflections for refinement. <i>R</i>-factors
based on <i>F</i>^2^ are statistically about twice as large as those based on
<i>F</i>, and <i>R</i>- factors based on ALL data will be even larger.
;
_reflns_number_total     4776
_reflns_number_gt     3836
_reflns_threshold_expression     I>2\s(I)
_refine_ls_structure_factor_coef     Fsqd
_refine_ls_matrix_type     full
_refine_ls_R_factor_all     0.0621
_refine_ls_R_factor_gt     0.0497
_refine_ls_wR_factor_gt     0.1476
_refine_ls_wR_factor_ref     0.1640
_refine_ls_goodness_of_fit_ref     1.046
_refine_ls_restrained_S_all     1.046
_refine_ls_number_reflns     4776
_refine_ls_number_parameters     274
_refine_ls_number_restraints     0
_refine_ls_hydrogen_treatment     constr
_refine_ls_weighting_scheme     calc
_refine_ls_weighting_details
         'calc w=1/[\s^2^(Fo^2^)+(0.0990P)^2^+0.1502P] where P=(Fo^2^+2Fc^2^)/3'
_atom_sites_solution_hydrogens     geom
_atom_sites_solution_primary     direct
_atom_sites_solution_secondary     difmap
_refine_ls_shift/su_max     0.000
_refine_ls_shift/su_mean     0.000
_refine_diff_density_max     0.314
_refine_diff_density_min     -0.336
_refine_ls_extinction_method     none
_refine_ls_extinction_coef     ?
loop_
    _atom_type_symbol
    _atom_type_description
    _atom_type_scat_dispersion_real
    _atom_type_scat_dispersion_imag
    _atom_type_scat_source
    'C' 'C' 0.0033 0.0016
                         'International Tables Vol C Tables 4.2.6.8 and 6.1.1.4'
    'H' 'H' 0.0000 0.0000
                         'International Tables Vol C Tables 4.2.6.8 and 6.1.1.4'
    'N' 'N' 0.0061 0.0033
                         'International Tables Vol C Tables 4.2.6.8 and 6.1.1.4'
    'O' 'O' 0.0106 0.0060
                         'International Tables Vol C Tables 4.2.6.8 and 6.1.1.4'
_computing_data_collection     'APEX2 (Bruker, 2004)'
_computing_cell_refinement     'SAINT (Bruker, 2004)'
_computing_data_reduction     'SAINT (Bruker, 2004)'
_computing_structure_solution     'SHELXS97 (Sheldrick, 2008)'
_computing_structure_refinement     'SHELXL97 (Sheldrick, 2008)'
_computing_molecular_graphics     'ORTEP-3 (Farrugia, 1997)'
_computing_publication_material
                            'SHELXL97 (Sheldrick, 2008) and PLATON (Spek, 2009)'
loop_
    _atom_site_type_symbol
    _atom_site_label
    _atom_site_fract_x
    _atom_site_fract_y
    _atom_site_fract_z
    _atom_site_U_iso_or_equiv
    _atom_site_adp_type
    _atom_site_calc_flag
    _atom_site_refinement_flags
    _atom_site_occupancy
    _atom_site_disorder_assembly
    _atom_site_disorder_group
    C C1 0.28588(16) 0.64583(12) 0.75782(11) 0.0302(3) Uani d . 1 . .
    C C2 0.3939(2) 0.54431(14) 0.75627(13) 0.0390(3) Uani d . 1 . .
    H H2 0.4605 0.5336 0.8216 0.047 Uiso calc R 1 . .
    C C3 0.4023(2) 0.46191(16) 0.66078(15) 0.0517(4) Uani d . 1 . .
    H H3 0.4730 0.3954 0.6628 0.062 Uiso calc R 1 . .
    C C4 0.3065(3) 0.47564(17) 0.56016(15) 0.0549(5) Uani d . 1 . .
    H H4 0.3152 0.4200 0.4951 0.066 Uiso calc R 1 . .
    C C5 0.2008(2) 0.57083(16) 0.55850(14) 0.0467(4) Uani d . 1 . .
    H H5 0.1366 0.5797 0.4917 0.056 Uiso calc R 1 . .
    C C6 0.18576(18) 0.65693(13) 0.65573(12) 0.0356(3) Uani d . 1 . .
    C C7 0.0693(2) 0.75203(15) 0.65447(13) 0.0411(4) Uani d . 1 . .
    H H7 0.0030 0.7590 0.5881 0.049 Uiso calc R 1 . .
    C C8 0.05266(19) 0.83293(15) 0.74783(13) 0.0407(3) Uani d . 1 . .
    H H8 -0.0254 0.8948 0.7458 0.049 Uiso calc R 1 . .
    C C9 0.15365(17) 0.82395(13) 0.84889(12) 0.0322(3) Uani d . 1 . .
    C C10 0.27031(16) 0.73371(12) 0.85626(11) 0.0281(3) Uani d . 1 . .
    C C11 0.36725(15) 0.72609(11) 0.96946(11) 0.0269(3) Uani d . 1 . .
    H H11 0.3837 0.6393 0.9817 0.032 Uiso calc R 1 . .
    C C12 0.57832(17) 0.81208(16) 1.10401(12) 0.0403(4) Uani d . 1 . .
    H H12A 0.6351 0.8921 1.1238 0.048 Uiso calc R 1 . .
    H H12B 0.6540 0.7484 1.1240 0.048 Uiso calc R 1 . .
    C C13 0.41479(16) 0.80366(13) 1.16870(11) 0.0311(3) Uani d . 1 . .
    H H13 0.4151 0.7246 1.2024 0.037 Uiso calc R 1 . .
    C C14 0.27455(15) 0.79025(12) 1.07047(11) 0.0280(3) Uani d . 1 . .
    C C15 0.22197(17) 0.91646(12) 1.03958(12) 0.0331(3) Uani d . 1 . .
    H H15A 0.1609 0.9565 1.1023 0.040 Uiso calc R 1 . .
    H H15B 0.3224 0.9673 1.0304 0.040 Uiso calc R 1 . .
    C C16 0.12443(17) 0.71790(14) 1.10765(12) 0.0349(3) Uani d . 1 . .
    C C17 0.0270(3) 0.52672(19) 1.1624(2) 0.0776(7) Uani d . 1 . .
    H H17A 0.0029 0.5627 1.2381 0.116 Uiso calc R 1 . .
    H H17B 0.0641 0.4440 1.1666 0.116 Uiso calc R 1 . .
    H H17C -0.0732 0.5248 1.1132 0.116 Uiso calc R 1 . .
    C C18 0.66502(17) 0.73843(15) 0.91570(13) 0.0394(3) Uani d . 1 . .
    H H18A 0.7666 0.7891 0.9293 0.059 Uiso calc R 1 . .
    H H18B 0.6331 0.7310 0.8351 0.059 Uiso calc R 1 . .
    H H18C 0.6842 0.6578 0.9396 0.059 Uiso calc R 1 . .
    C C19 0.38660(16) 0.90191(13) 1.26574(11) 0.0304(3) Uani d . 1 . .
    C C20 0.43808(19) 1.02529(14) 1.26490(12) 0.0375(3) Uani d . 1 . .
    H H20 0.4962 1.0494 1.2028 0.045 Uiso calc R 1 . .
    C C21 0.4050(2) 1.11255(14) 1.35383(13) 0.0410(3) Uani d . 1 . .
    H H21 0.4418 1.1943 1.3516 0.049 Uiso calc R 1 . .
    C C22 0.31722(18) 1.07914(14) 1.44666(12) 0.0367(3) Uani d . 1 . .
    C C23 0.26739(18) 0.95725(15) 1.45086(12) 0.0393(3) Uani d . 1 . .
    H H23 0.2102 0.9334 1.5135 0.047 Uiso calc R 1 . .
    C C24 0.30326(18) 0.87017(14) 1.36077(12) 0.0365(3) Uani d . 1 . .
    H H24 0.2701 0.7879 1.3645 0.044 Uiso calc R 1 . .
    C C25 0.1930(2) 1.1439(2) 1.62332(14) 0.0566(5) Uani d . 1 . .
    H H25A 0.0839 1.1100 1.5958 0.085 Uiso calc R 1 . .
    H H25B 0.1796 1.2175 1.6741 0.085 Uiso calc R 1 . .
    H H25C 0.2513 1.0843 1.6641 0.085 Uiso calc R 1 . .
    N N1 0.53080(13) 0.79497(11) 0.98078(9) 0.0307(3) Uani d . 1 . .
    O O1 0.11812(13) 0.90921(10) 0.93631(9) 0.0414(3) Uani d . 1 . .
    O O2 -0.00673(14) 0.76045(13) 1.13242(13) 0.0625(4) Uani d . 1 . .
    O O3 0.15812(16) 0.59997(11) 1.11635(13) 0.0602(4) Uani d . 1 . .
    O O4 0.28770(16) 1.17310(11) 1.52900(10) 0.0519(3) Uani d . 1 . .
loop_
    _atom_site_aniso_label
    _atom_site_aniso_U_11
    _atom_site_aniso_U_22
    _atom_site_aniso_U_33
    _atom_site_aniso_U_12
    _atom_site_aniso_U_13
    _atom_site_aniso_U_23
    C1 0.0296(6) 0.0321(6) 0.0298(6) -0.0027(5) 0.0054(5) 0.0073(5)
    C2 0.0454(8) 0.0389(7) 0.0336(7) 0.0070(6) 0.0048(6) 0.0056(6)
    C3 0.0669(11) 0.0452(9) 0.0437(9) 0.0145(8) 0.0089(8) 0.0019(7)
    C4 0.0749(12) 0.0513(10) 0.0367(9) 0.0022(9) 0.0062(8) -0.0065(7)
    C5 0.0546(10) 0.0527(9) 0.0317(8) -0.0054(8) -0.0013(7) 0.0024(6)
    C6 0.0364(7) 0.0404(7) 0.0304(7) -0.0057(6) 0.0025(5) 0.0073(6)
    C7 0.0394(8) 0.0520(9) 0.0325(7) 0.0001(7) -0.0067(6) 0.0113(6)
    C8 0.0359(7) 0.0474(8) 0.0404(8) 0.0099(6) -0.0026(6) 0.0120(6)
    C9 0.0300(6) 0.0353(7) 0.0320(7) 0.0030(5) 0.0010(5) 0.0068(5)
    C10 0.0252(6) 0.0313(6) 0.0288(6) 0.0005(5) 0.0028(5) 0.0072(5)
    C11 0.0239(6) 0.0301(6) 0.0279(6) 0.0043(5) 0.0040(5) 0.0070(5)
    C12 0.0250(6) 0.0628(10) 0.0322(7) 0.0038(6) 0.0005(5) 0.0003(6)
    C13 0.0277(6) 0.0376(7) 0.0288(6) 0.0042(5) 0.0018(5) 0.0061(5)
    C14 0.0239(6) 0.0327(6) 0.0280(6) 0.0034(5) 0.0032(5) 0.0034(5)
    C15 0.0308(6) 0.0344(7) 0.0339(7) 0.0069(5) -0.0009(5) 0.0008(5)
    C16 0.0291(7) 0.0443(8) 0.0309(7) -0.0018(6) 0.0049(5) 0.0012(6)
    C17 0.0787(15) 0.0543(11) 0.1033(18) -0.0161(10) 0.0519(13) 0.0120(11)
    C18 0.0269(7) 0.0548(9) 0.0378(7) 0.0067(6) 0.0085(6) 0.0064(6)
    C19 0.0251(6) 0.0402(7) 0.0262(6) 0.0019(5) 0.0001(5) 0.0052(5)
    C20 0.0391(7) 0.0441(8) 0.0302(7) -0.0039(6) 0.0053(6) 0.0085(6)
    C21 0.0476(8) 0.0380(7) 0.0371(8) -0.0034(6) -0.0010(6) 0.0052(6)
    C22 0.0341(7) 0.0460(8) 0.0287(7) 0.0051(6) -0.0044(5) -0.0010(6)
    C23 0.0360(7) 0.0540(9) 0.0280(7) -0.0030(6) 0.0058(6) 0.0050(6)
    C24 0.0384(7) 0.0408(7) 0.0305(7) -0.0043(6) 0.0024(6) 0.0066(6)
    C25 0.0484(9) 0.0837(13) 0.0347(8) 0.0121(9) 0.0016(7) -0.0109(8)
    N1 0.0221(5) 0.0412(6) 0.0296(6) 0.0029(4) 0.0037(4) 0.0051(4)
    O1 0.0434(6) 0.0443(6) 0.0364(6) 0.0202(5) -0.0060(4) 0.0007(4)
    O2 0.0303(6) 0.0720(9) 0.0899(10) 0.0074(5) 0.0210(6) 0.0215(7)
    O3 0.0556(7) 0.0393(6) 0.0896(10) -0.0023(5) 0.0395(7) 0.0125(6)
    O4 0.0600(7) 0.0559(7) 0.0375(6) 0.0077(6) 0.0027(5) -0.0085(5)
_geom_special_details
;
All esds (except the esd in the dihedral angle between two l.s. planes) are
estimated using the full covariance matrix. The cell esds are taken into
account individually in the estimation of esds in distances, angles and
torsion angles; correlations between esds in cell parameters are only used
when they are defined by crystal symmetry. An approximate (isotropic)
treatment of cell esds is used for estimating esds involving l.s. planes.
;
loop_
    _geom_bond_atom_site_label_1
    _geom_bond_atom_site_label_2
    _geom_bond_site_symmetry_2
    _geom_bond_distance
    _geom_bond_publ_flag
    C1 C2 . 1.4171(19) ?
    C1 C6 . 1.4234(19) ?
    C1 C10 . 1.4331(18) ?
    C2 C3 . 1.366(2) ?
    C2 H2 . 0.9300 ?
    C3 C4 . 1.397(3) ?
    C3 H3 . 0.9300 ?
    C4 C5 . 1.353(3) ?
    C4 H4 . 0.9300 ?
    C5 C6 . 1.411(2) ?
    C5 H5 . 0.9300 ?
    C6 C7 . 1.408(2) ?
    C7 C8 . 1.346(2) ?
    C7 H7 . 0.9300 ?
    C8 C9 . 1.413(2) ?
    C8 H8 . 0.9300 ?
    C9 O1 . 1.3547(17) ?
    C9 C10 . 1.3757(18) ?
    C10 C11 . 1.5137(17) ?
    C11 N1 . 1.4715(17) ?
    C11 C14 . 1.5365(17) ?
    C11 H11 . 0.9800 ?
    C12 N1 . 1.4661(18) ?
    C12 C13 . 1.5321(19) ?
    C12 H12A . 0.9700 ?
    C12 H12B . 0.9700 ?
    C13 C19 . 1.5078(18) ?
    C13 C14 . 1.5584(18) ?
    C13 H13 . 0.9800 ?
    C14 C16 . 1.5083(19) ?
    C14 C15 . 1.5193(18) ?
    C15 O1 . 1.4274(16) ?
    C15 H15A . 0.9700 ?
    C15 H15B . 0.9700 ?
    C16 O2 . 1.1864(17) ?
    C16 O3 . 1.3304(19) ?
    C17 O3 . 1.444(2) ?
    C17 H17A . 0.9600 ?
    C17 H17B . 0.9600 ?
    C17 H17C . 0.9600 ?
    C18 N1 . 1.4503(16) ?
    C18 H18A . 0.9600 ?
    C18 H18B . 0.9600 ?
    C18 H18C . 0.9600 ?
    C19 C24 . 1.3823(19) ?
    C19 C20 . 1.391(2) ?
    C20 C21 . 1.376(2) ?
    C20 H20 . 0.9300 ?
    C21 C22 . 1.385(2) ?
    C21 H21 . 0.9300 ?
    C22 O4 . 1.3652(17) ?
    C22 C23 . 1.377(2) ?
    C23 C24 . 1.389(2) ?
    C23 H23 . 0.9300 ?
    C24 H24 . 0.9300 ?
    C25 O4 . 1.415(2) ?
    C25 H25A . 0.9600 ?
    C25 H25B . 0.9600 ?
    C25 H25C . 0.9600 ?
loop_
    _geom_angle_atom_site_label_1
    _geom_angle_atom_site_label_2
    _geom_angle_atom_site_label_3
    _geom_angle_site_symmetry_1
    _geom_angle_site_symmetry_3
    _geom_angle
    _geom_angle_publ_flag
    C2 C1 C6 . . 116.85(13) ?
    C2 C1 C10 . . 123.60(12) ?
    C6 C1 C10 . . 119.53(12) ?
    C3 C2 C1 . . 121.38(14) ?
    C3 C2 H2 . . 119.3 ?
    C1 C2 H2 . . 119.3 ?
    C2 C3 C4 . . 121.19(16) ?
    C2 C3 H3 . . 119.4 ?
    C4 C3 H3 . . 119.4 ?
    C5 C4 C3 . . 119.19(15) ?
    C5 C4 H4 . . 120.4 ?
    C3 C4 H4 . . 120.4 ?
    C4 C5 C6 . . 121.58(15) ?
    C4 C5 H5 . . 119.2 ?
    C6 C5 H5 . . 119.2 ?
    C7 C6 C5 . . 120.90(14) ?
    C7 C6 C1 . . 119.31(13) ?
    C5 C6 C1 . . 119.77(14) ?
    C8 C7 C6 . . 120.99(13) ?
    C8 C7 H7 . . 119.5 ?
    C6 C7 H7 . . 119.5 ?
    C7 C8 C9 . . 120.09(13) ?
    C7 C8 H8 . . 120.0 ?
    C9 C8 H8 . . 120.0 ?
    O1 C9 C10 . . 124.81(12) ?
    O1 C9 C8 . . 113.03(12) ?
    C10 C9 C8 . . 122.12(13) ?
    C9 C10 C1 . . 117.93(12) ?
    C9 C10 C11 . . 118.97(12) ?
    C1 C10 C11 . . 122.96(11) ?
    N1 C11 C10 . . 114.52(10) ?
    N1 C11 C14 . . 101.23(10) ?
    C10 C11 C14 . . 111.22(10) ?
    N1 C11 H11 . . 109.9 ?
    C10 C11 H11 . . 109.9 ?
    C14 C11 H11 . . 109.9 ?
    N1 C12 C13 . . 106.97(11) ?
    N1 C12 H12A . . 110.3 ?
    C13 C12 H12A . . 110.3 ?
    N1 C12 H12B . . 110.3 ?
    C13 C12 H12B . . 110.3 ?
    H12A C12 H12B . . 108.6 ?
    C19 C13 C12 . . 118.15(12) ?
    C19 C13 C14 . . 115.05(10) ?
    C12 C13 C14 . . 103.36(10) ?
    C19 C13 H13 . . 106.5 ?
    C12 C13 H13 . . 106.5 ?
    C14 C13 H13 . . 106.5 ?
    C16 C14 C15 . . 110.32(11) ?
    C16 C14 C11 . . 114.99(11) ?
    C15 C14 C11 . . 108.79(10) ?
    C16 C14 C13 . . 109.58(11) ?
    C15 C14 C13 . . 110.74(11) ?
    C11 C14 C13 . . 102.15(9) ?
    O1 C15 C14 . . 112.60(11) ?
    O1 C15 H15A . . 109.1 ?
    C14 C15 H15A . . 109.1 ?
    O1 C15 H15B . . 109.1 ?
    C14 C15 H15B . . 109.1 ?
    H15A C15 H15B . . 107.8 ?
    O2 C16 O3 . . 122.75(14) ?
    O2 C16 C14 . . 125.01(14) ?
    O3 C16 C14 . . 112.14(11) ?
    O3 C17 H17A . . 109.5 ?
    O3 C17 H17B . . 109.5 ?
    H17A C17 H17B . . 109.5 ?
    O3 C17 H17C . . 109.5 ?
    H17A C17 H17C . . 109.5 ?
    H17B C17 H17C . . 109.5 ?
    N1 C18 H18A . . 109.5 ?
    N1 C18 H18B . . 109.5 ?
    H18A C18 H18B . . 109.5 ?
    N1 C18 H18C . . 109.5 ?
    H18A C18 H18C . . 109.5 ?
    H18B C18 H18C . . 109.5 ?
    C24 C19 C20 . . 117.15(13) ?
    C24 C19 C13 . . 119.33(12) ?
    C20 C19 C13 . . 123.51(12) ?
    C21 C20 C19 . . 121.51(13) ?
    C21 C20 H20 . . 119.2 ?
    C19 C20 H20 . . 119.2 ?
    C20 C21 C22 . . 120.28(14) ?
    C20 C21 H21 . . 119.9 ?
    C22 C21 H21 . . 119.9 ?
    O4 C22 C23 . . 124.85(14) ?
    O4 C22 C21 . . 115.66(14) ?
    C23 C22 C21 . . 119.49(13) ?
    C22 C23 C24 . . 119.42(13) ?
    C22 C23 H23 . . 120.3 ?
    C24 C23 H23 . . 120.3 ?
    C19 C24 C23 . . 122.11(14) ?
    C19 C24 H24 . . 118.9 ?
    C23 C24 H24 . . 118.9 ?
    O4 C25 H25A . . 109.5 ?
    O4 C25 H25B . . 109.5 ?
    H25A C25 H25B . . 109.5 ?
    O4 C25 H25C . . 109.5 ?
    H25A C25 H25C . . 109.5 ?
    H25B C25 H25C . . 109.5 ?
    C18 N1 C12 . . 110.87(11) ?
    C18 N1 C11 . . 115.47(11) ?
    C12 N1 C11 . . 106.57(10) ?
    C9 O1 C15 . . 118.16(10) ?
    C16 O3 C17 . . 115.85(14) ?
    C22 O4 C25 . . 117.54(14) ?
loop_
    _geom_torsion_atom_site_label_1
    _geom_torsion_atom_site_label_2
    _geom_torsion_atom_site_label_3
    _geom_torsion_atom_site_label_4
    _geom_torsion_site_symmetry_1
    _geom_torsion_site_symmetry_2
    _geom_torsion_site_symmetry_3
    _geom_torsion_site_symmetry_4
    _geom_torsion
    _geom_torsion_publ_flag
    C6 C1 C2 C3 . . . . 0.6(2) ?
    C10 C1 C2 C3 . . . . 178.95(14) ?
    C1 C2 C3 C4 . . . . 1.0(3) ?
    C2 C3 C4 C5 . . . . -1.5(3) ?
    C3 C4 C5 C6 . . . . 0.4(3) ?
    C4 C5 C6 C7 . . . . -176.93(16) ?
    C4 C5 C6 C1 . . . . 1.3(2) ?
    C2 C1 C6 C7 . . . . 176.53(13) ?
    C10 C1 C6 C7 . . . . -1.9(2) ?
    C2 C1 C6 C5 . . . . -1.7(2) ?
    C10 C1 C6 C5 . . . . 179.87(13) ?
    C5 C6 C7 C8 . . . . 178.81(15) ?
    C1 C6 C7 C8 . . . . 0.6(2) ?
    C6 C7 C8 C9 . . . . 0.5(2) ?
    C7 C8 C9 O1 . . . . -177.94(14) ?
    C7 C8 C9 C10 . . . . -0.3(2) ?
    O1 C9 C10 C1 . . . . 176.35(12) ?
    C8 C9 C10 C1 . . . . -1.0(2) ?
    O1 C9 C10 C11 . . . . 0.5(2) ?
    C8 C9 C10 C11 . . . . -176.85(12) ?
    C2 C1 C10 C9 . . . . -176.25(13) ?
    C6 C1 C10 C9 . . . . 2.07(19) ?
    C2 C1 C10 C11 . . . . -0.6(2) ?
    C6 C1 C10 C11 . . . . 177.76(11) ?
    C9 C10 C11 N1 . . . . -93.00(14) ?
    C1 C10 C11 N1 . . . . 91.35(14) ?
    C9 C10 C11 C14 . . . . 21.00(17) ?
    C1 C10 C11 C14 . . . . -154.65(12) ?
    N1 C12 C13 C19 . . . . -132.33(12) ?
    N1 C12 C13 C14 . . . . -3.96(15) ?
    N1 C11 C14 C16 . . . . -161.46(11) ?
    C10 C11 C14 C16 . . . . 76.47(14) ?
    N1 C11 C14 C15 . . . . 74.25(12) ?
    C10 C11 C14 C15 . . . . -47.82(14) ?
    N1 C11 C14 C13 . . . . -42.87(12) ?
    C10 C11 C14 C13 . . . . -164.94(10) ?
    C19 C13 C14 C16 . . . . -78.79(14) ?
    C12 C13 C14 C16 . . . . 150.94(11) ?
    C19 C13 C14 C15 . . . . 43.13(15) ?
    C12 C13 C14 C15 . . . . -87.13(13) ?
    C19 C13 C14 C11 . . . . 158.84(11) ?
    C12 C13 C14 C11 . . . . 28.58(13) ?
    C16 C14 C15 O1 . . . . -69.67(14) ?
    C11 C14 C15 O1 . . . . 57.34(14) ?
    C13 C14 C15 O1 . . . . 168.84(10) ?
    C15 C14 C16 O2 . . . . -14.5(2) ?
    C11 C14 C16 O2 . . . . -137.97(16) ?
    C13 C14 C16 O2 . . . . 107.68(17) ?
    C15 C14 C16 O3 . . . . 169.18(12) ?
    C11 C14 C16 O3 . . . . 45.69(16) ?
    C13 C14 C16 O3 . . . . -68.65(15) ?
    C12 C13 C19 C24 . . . . -145.25(14) ?
    C14 C13 C19 C24 . . . . 92.10(15) ?
    C12 C13 C19 C20 . . . . 35.71(18) ?
    C14 C13 C19 C20 . . . . -86.94(16) ?
    C24 C19 C20 C21 . . . . -1.1(2) ?
    C13 C19 C20 C21 . . . . 177.95(13) ?
    C19 C20 C21 C22 . . . . -0.7(2) ?
    C20 C21 C22 O4 . . . . -178.57(13) ?
    C20 C21 C22 C23 . . . . 1.8(2) ?
    O4 C22 C23 C24 . . . . 179.22(13) ?
    C21 C22 C23 C24 . . . . -1.2(2) ?
    C20 C19 C24 C23 . . . . 1.7(2) ?
    C13 C19 C24 C23 . . . . -177.37(12) ?
    C22 C23 C24 C19 . . . . -0.6(2) ?
    C13 C12 N1 C18 . . . . -150.22(12) ?
    C13 C12 N1 C11 . . . . -23.81(14) ?
    C10 C11 N1 C18 . . . . -74.85(14) ?
    C14 C11 N1 C18 . . . . 165.40(11) ?
    C10 C11 N1 C12 . . . . 161.56(11) ?
    C14 C11 N1 C12 . . . . 41.81(12) ?
    C10 C9 O1 C15 . . . . 7.9(2) ?
    C8 C9 O1 C15 . . . . -174.55(12) ?
    C14 C15 O1 C9 . . . . -37.70(17) ?
    O2 C16 O3 C17 . . . . -2.3(3) ?
    C14 C16 O3 C17 . . . . 174.09(16) ?
    C23 C22 O4 C25 . . . . -2.7(2) ?
    C21 C22 O4 C25 . . . . 177.75(14) ?
loop_
    _geom_hbond_atom_site_label_D
    _geom_hbond_atom_site_label_H
    _geom_hbond_atom_site_label_A
    _geom_hbond_site_symmetry_A
    _geom_hbond_distance_DH
    _geom_hbond_distance_HA
    _geom_hbond_distance_DA
    _geom_hbond_angle_DHA
    _geom_hbond_publ_flag
    C11 H11 O3 . 0.9800 2.4800 2.8514(18) 102.00 yes
    C13 H13 O3 . 0.9800 2.5300 2.9610(18) 107.00 yes
    C17 H17B Cg4 2_567 0.97 2.94 3.502(2) 119 yes
