# Supplementary material for: Methyl 3-(4-methoxy­phen­yl)-1-methyl-1,2,3,3a,4,11b-hexa­hydro­benzo[f]chromeno[4,3-b]pyrrole-3a-carboxyl­ate
Source: Acta Crystallogr Sect E Struct Rep Online. 2010 Mar 20;66(Pt 4):o893. doi: 10.1107/S1600536810010056 (PMC2983994; doi:10.1107/S1600536810010056)
Supplement: Supplementary file 2 [file e-66-0o893-Isup2.hkl]

#
# h,k,l, Fc-squared, Fo-squared, sigma(Fo-squared) and status flag
#
data_I
_shelx_title ' VR029 in P-1'
_shelx_refln_list_code          4
_shelx_F_calc_maximum      105.23
_exptl_crystal_F_000       428.00
_reflns_d_resolution_high  0.7566
 
loop_
 _symmetry_equiv_pos_as_xyz
 'x, y, z'
 '-x, -y, -z'
 
_cell_length_a     7.9287
_cell_length_b    10.8707
_cell_length_c    11.6884
_cell_angle_alpha  95.662
_cell_angle_beta   92.332
_cell_angle_gamma  91.797
 
_shelx_F_squared_multiplier     1.000
 
loop_
 _refln_index_h
 _refln_index_k
 _refln_index_l
 _refln_F_squared_calc
 _refln_F_squared_meas
 _refln_F_squared_sigma
 _refln_observed_status
   1   0   0      478.35      446.84     10.29 o
   2   0   0     1198.50     1190.00     25.80 o
   3   0   0      550.17      601.09     15.10 o
   4   0   0       26.46       25.34      0.73 o
   5   0   0       41.28       40.20      1.23 o
   6   0   0        3.71        5.06      0.39 o
   7   0   0      288.55      291.39      9.16 o
   8   0   0        2.31        1.17      0.58 o
   9   0   0       28.55       28.44      3.02 o
  10   0   0       12.59       13.91      2.66 o
 -10   1   0       29.44       33.47      2.96 o
  -9   1   0        0.59        0.04      1.39 o
  -8   1   0      104.35      110.14      4.18 o
  -7   1   0      208.36      192.32      5.48 o
  -6   1   0       93.37       92.75      3.55 o
  -5   1   0       13.93       15.66      0.61 o
  -4   1   0        0.88        1.63      0.19 o
  -3   1   0       10.73        7.96      0.28 o
  -2   1   0     2970.69     2779.35     69.68 o
  -1   1   0     5949.98     5012.07    193.50 o
   0   1   0     1294.59      455.14     27.12 o
   1   1   0     1210.44     1274.22     27.55 o
   2   1   0     1398.57     1382.61     37.08 o
   3   1   0        1.77        0.99      0.15 o
   4   1   0       85.57       94.20      2.55 o
   5   1   0      140.45      154.80      3.91 o
   6   1   0       65.08       71.16      2.18 o
   7   1   0       54.98       45.73      1.71 o
   8   1   0       76.82       72.01      3.87 o
   9   1   0       13.58       17.47      2.11 o
  10   1   0       35.86       32.54      8.74 o
 -10   2   0        0.11        0.75      1.05 o
  -9   2   0        2.43        3.55      1.08 o
  -8   2   0        1.94        1.44      0.67 o
  -7   2   0       20.58       22.98      1.09 o
  -6   2   0       26.57       26.50      0.89 o
  -5   2   0       22.16       24.78      0.79 o
  -4   2   0      668.29      702.26     17.47 o
  -3   2   0      324.87      384.29     13.67 o
  -2   2   0      156.80      140.31      4.65 o
  -1   2   0      196.41      156.09     25.94 o
   0   2   0     1382.66     1358.65     38.22 o
   1   2   0     1114.08     1164.85     33.00 o
   2   2   0        0.13       -0.15      0.15 o
   3   2   0       58.69       46.54      1.34 o
   4   2   0      123.86      117.00      2.97 o
   5   2   0       57.34       59.59      1.76 o
   6   2   0        4.28        5.78      0.46 o
   7   2   0      124.39      121.42      4.09 o
   8   2   0        7.92        4.13      0.93 o
   9   2   0       22.69       18.43      2.18 o
  10   2   0       10.52       13.01      2.08 o
 -10   3   0       20.72       28.63      2.55 o
  -9   3   0        1.49       -0.31      0.64 o
  -8   3   0       54.21       55.10      2.29 o
  -7   3   0       72.98       68.75      2.45 o
  -6   3   0        6.42        8.10      0.54 o
  -5   3   0        0.03        0.36      0.23 o
  -4   3   0      112.46      129.10      4.36 o
  -3   3   0       54.10       40.32      1.87 o
  -2   3   0     1334.78     1232.72     76.92 o
  -1   3   0      103.04       90.35      5.10 o
   0   3   0     4323.47     4058.12    121.23 o
   1   3   0      637.79      657.94     19.02 o
   2   3   0        3.13        2.67      0.24 o
   3   3   0      360.70      358.10      9.19 o
   4   3   0      217.74      222.46      5.81 o
   5   3   0      118.15      106.92      3.07 o
   6   3   0       42.22       44.78      1.53 o
   7   3   0        0.16       -0.23      0.58 o
   8   3   0        0.09        0.53      0.70 o
   9   3   0       19.28       21.90      2.43 o
  10   3   0        0.08       -1.63      1.63 o
 -10   4   0        4.49        4.78      1.20 o
  -9   4   0        0.11        0.29      0.65 o
  -8   4   0      100.07      102.49      3.83 o
  -7   4   0       57.79       62.10      2.25 o
  -6   4   0       20.16       22.65      0.90 o
  -5   4   0       21.07       17.87      0.81 o
  -4   4   0      164.47      151.83      5.10 o
  -3   4   0     1006.80     1131.92     53.14 o
  -2   4   0     1047.22     1080.13     57.59 o
  -1   4   0      641.03      741.64     33.90 o
   0   4   0       91.74       89.96      2.61 o
   1   4   0      134.27      131.28      3.62 o
   2   4   0      461.16      508.51     14.57 o
   3   4   0      225.34      217.61      6.06 o
   4   4   0       93.05       97.78      2.84 o
   5   4   0        6.10        6.79      0.56 o
   6   4   0       66.28       65.58      2.60 o
   7   4   0       19.75       17.70      1.54 o
   8   4   0        1.59        1.73      0.83 o
   9   4   0       33.53       36.93      4.47 o
  -9   5   0       29.97       30.42      2.02 o
  -8   5   0       36.92       39.43      2.00 o
  -7   5   0      419.86      386.55     12.19 o
  -6   5   0       12.68       14.02      1.04 o
  -5   5   0       13.04       15.83      0.66 o
  -4   5   0      445.84      418.74     16.89 o
  -3   5   0      158.93      123.59     13.03 o
  -2   5   0        0.14       -0.10      0.17 o
  -1   5   0      188.49      185.17      5.74 o
   0   5   0        0.05        0.60      0.23 o
   1   5   0       21.21       22.00      0.79 o
   2   5   0      238.03      223.55      6.65 o
   3   5   0      395.57      457.01     13.16 o
   4   5   0       91.51      108.19      3.41 o
   5   5   0       50.56       47.31      1.74 o
   6   5   0       18.10       13.17      1.00 o
   7   5   0       14.49       12.55      1.32 o
   8   5   0       26.41       28.82      3.89 o
   9   5   0        0.11       -1.12      1.49 o
  -9   6   0        1.98        1.52      0.62 o
  -8   6   0      212.03      197.87      7.08 o
  -7   6   0       33.14       33.98      2.49 o
  -6   6   0       14.92       17.80      0.84 o
  -5   6   0        0.01       -0.13      0.19 o
  -4   6   0       45.79       38.92      1.86 o
  -3   6   0       76.26       76.84      5.96 o
  -2   6   0        4.08        5.85      0.70 o
  -1   6   0      286.66      312.52     10.41 o
   0   6   0      343.45      363.68     10.39 o
   1   6   0        6.56        5.73      0.50 o
   2   6   0       23.23       26.76      1.07 o
   3   6   0      241.78      248.21      6.93 o
   4   6   0       58.01       63.45      2.60 o
   5   6   0       13.18       13.46      0.83 o
   6   6   0        0.45       -0.17      0.73 o
   7   6   0       15.74       13.46      1.67 o
   8   6   0        2.56        1.38      1.76 o
   9   6   0       35.18       47.54      5.40 o
  -9   7   0        1.84        2.51      0.65 o
  -8   7   0        5.40        6.43      0.66 o
  -7   7   0       72.40       62.93      2.42 o
  -6   7   0       18.01       13.07      1.23 o
  -5   7   0       21.73       23.33      1.52 o
  -4   7   0      116.71      164.29     11.82 o
  -3   7   0        1.62        1.40      0.25 o
  -2   7   0        2.15        2.15      0.23 o
  -1   7   0      161.07      192.05      6.51 o
   0   7   0       67.31       67.89      2.85 o
   1   7   0       38.90       40.66      1.54 o
   2   7   0        0.01        0.11      0.28 o
   3   7   0        5.17        4.77      0.51 o
   4   7   0       71.14       69.07      3.57 o
   5   7   0        0.48        0.24      0.55 o
   6   7   0       53.04       58.24      4.81 o
   7   7   0        0.19        0.36      0.91 o
   8   7   0       10.33        9.50      1.59 o
  -8   8   0        0.41       -0.03      0.41 o
  -7   8   0       34.29       34.28      2.04 o
  -6   8   0       27.85       39.53      7.60 o
  -5   8   0        1.28        3.70      0.57 o
  -4   8   0        4.13        5.39      0.74 o
  -3   8   0       46.36       40.06      2.07 o
  -2   8   0        0.93        0.60      0.23 o
  -1   8   0       34.24       33.46      1.25 o
   0   8   0        9.97       10.41      0.69 o
   1   8   0       29.32       25.60      1.12 o
   2   8   0       15.12       12.17      0.76 o
   3   8   0      149.55      147.41      6.00 o
   4   8   0        3.61        2.47      0.67 o
   5   8   0       45.87       39.10      2.16 o
   6   8   0        0.56       -0.42      0.81 o
   7   8   0        0.30       -0.33      1.05 o
   8   8   0        0.00       -0.93      0.93 o
  -8   9   0        0.01        0.53      0.69 o
  -7   9   0        9.37        8.52      1.75 o
  -4   9   0       62.91       90.31      6.69 o
  -3   9   0       20.92       21.29      2.28 o
  -2   9   0      128.98      150.83      6.61 o
  -1   9   0        2.73        3.29      0.45 o
   0   9   0        1.59        2.08      0.44 o
   1   9   0       91.74       99.67      3.42 o
   2   9   0        0.27       -0.43      0.43 o
   3   9   0       10.80       10.07      0.98 o
   4   9   0      127.33      122.11      5.18 o
   5   9   0      105.58      114.00      7.31 o
   6   9   0       27.41       23.91      2.29 o
   7   9   0        3.49        4.03      1.31 o
  -7  10   0        1.26        2.67      0.63 o
  -5  10   0        0.03        0.23      0.50 o
  -4  10   0      115.08       94.76      7.19 o
  -3  10   0        1.55        0.74      0.38 o
  -2  10   0       84.44       86.19      4.71 o
  -1  10   0       10.35       11.10      1.56 o
   0  10   0        0.40        0.43      0.44 o
   1  10   0       18.18       21.73      1.39 o
   2  10   0        0.77        1.55      0.75 o
   3  10   0      247.44      252.94     11.75 o
   4  10   0        0.03        1.44      0.74 o
   5  10   0        0.01        0.45      1.14 o
   6  10   0       11.36       13.18      2.08 o
   7  10   0       17.84       17.38      2.19 o
  -6  11   0        4.23        8.40      1.28 o
  -5  11   0       31.76       18.55      1.72 o
  -4  11   0      141.08      141.34      6.87 o
  -3  11   0       30.13       28.51      2.05 o
  -2  11   0        0.04        0.38      0.41 o
  -1  11   0       10.01        6.87      0.68 o
   0  11   0      198.27      196.48      7.79 o
   1  11   0       35.46       29.53      2.04 o
   2  11   0        4.87        6.71      1.08 o
   3  11   0        1.28       -0.75      0.76 o
   4  11   0        0.39       -0.35      0.82 o
   5  11   0        4.29        4.29      1.84 o
   6  11   0       10.52        7.08      2.28 o
  -5  12   0        1.76        1.99      0.72 o
  -4  12   0        0.70        0.23      0.33 o
  -3  12   0        0.28        0.25      0.40 o
  -2  12   0        5.91        7.19      0.69 o
  -1  12   0        7.67        9.64      2.28 o
   0  12   0        0.39        1.65      0.80 o
   1  12   0      177.08      187.47      8.88 o
   2  12   0        9.01       11.78      1.43 o
   3  12   0       15.64       15.80      1.69 o
   4  12   0        0.62        0.95      1.01 o
   5  12   0        0.97        3.78      1.85 o
  -4  13   0        9.43        9.32      1.01 o
  -3  13   0       13.43       14.31      1.60 o
  -2  13   0       24.93       24.61      2.02 o
  -1  13   0       33.14       37.14      2.31 o
   0  13   0       25.07       25.64      1.92 o
   1  13   0        4.38        5.08      1.13 o
   2  13   0       78.06       71.51      4.11 o
   3  13   0       10.86       12.76      1.66 o
  -2  14   0       24.25       35.46      2.74 o
  -1  14   0        4.56        8.01      1.38 o
   0  14   0        4.59        3.78      1.22 o
   1  14   0        6.46        8.57      1.35 o
  -1 -14   1        1.70        2.83      1.05 o
   0 -14   1       10.03        8.02      1.24 o
   1 -14   1        7.49        7.10      1.34 o
   2 -14   1        0.32       -0.09      0.85 o
  -4 -13   1        2.71        5.05      1.95 o
  -3 -13   1       87.52       94.87      8.66 o
  -2 -13   1       12.51       10.99      1.47 o
  -1 -13   1       59.67       59.61      3.53 o
   0 -13   1        0.03       -0.04      0.70 o
   1 -13   1        5.27        3.86      0.88 o
   2 -13   1       27.56       25.04      2.91 o
   3 -13   1        3.25        4.45      1.02 o
   4 -13   1        2.01        2.66      0.68 o
  -5 -12   1        1.54        3.52      1.82 o
  -4 -12   1        3.08        5.90      1.58 o
  -3 -12   1        1.78        0.61      0.92 o
  -2 -12   1       89.88       98.96      5.18 o
  -1 -12   1        0.04        0.82      0.86 o
   0 -12   1       52.97       57.73      3.21 o
   1 -12   1       32.71       30.16      1.69 o
   2 -12   1        0.75        0.19      0.44 o
   3 -12   1        5.54        5.40      0.59 o
   4 -12   1        0.59        0.55      0.39 o
   5 -12   1       11.85        7.49      1.12 o
  -6 -11   1        7.71        5.25      2.08 o
  -5 -11   1        0.26        1.26      1.28 o
  -4 -11   1        6.85        3.04      1.03 o
  -3 -11   1        3.31        1.11      0.90 o
  -2 -11   1        9.82       10.71      1.28 o
  -1 -11   1       38.68       31.63      2.12 o
   0 -11   1        4.71        5.65      0.78 o
   1 -11   1        0.06       -0.05      0.41 o
   2 -11   1        0.07       -0.14      0.40 o
   3 -11   1       30.02       36.26      1.99 o
   4 -11   1        1.88        2.81      0.41 o
   5 -11   1       13.07       22.99      1.87 o
   6 -11   1       28.61       23.37      2.63 o
  -7 -10   1        2.60        2.59      1.57 o
  -6 -10   1        0.74        0.18      0.97 o
  -5 -10   1       37.18       34.93      3.67 o
  -4 -10   1       29.29       28.81      2.79 o
  -3 -10   1       16.80       21.84      1.50 o
  -2 -10   1        0.36        0.69      0.71 o
  -1 -10   1       13.19       14.14      1.08 o
   0 -10   1       98.95      102.32      3.92 o
   1 -10   1        0.05       -0.35      0.35 o
   2 -10   1       36.12       36.54      1.97 o
   3 -10   1      283.49      257.29     16.12 o
   4 -10   1        7.64        7.99      0.80 o
   5 -10   1        0.73        0.68      0.42 o
   6 -10   1       98.99      155.50      8.63 o
   7 -10   1        7.60        7.06      1.33 o
  -7  -9   1        3.52        5.12      1.39 o
  -6  -9   1       34.34       30.21      4.32 o
  -5  -9   1        4.02        3.79      0.96 o
  -4  -9   1       16.96       17.23      1.33 o
  -3  -9   1       26.71       25.19      1.56 o
  -2  -9   1       81.58       81.74      3.18 o
  -1  -9   1      236.84      225.99      7.29 o
   0  -9   1        3.12        3.01      0.42 o
   1  -9   1        0.00        0.10      0.32 o
   2  -9   1       62.93       69.64      4.73 o
   3  -9   1        0.22        1.18      0.38 o
   4  -9   1      100.11       64.16      4.55 o
   5  -9   1      107.65       76.88      4.39 o
   6  -9   1      120.95      143.87     11.49 o
   7  -9   1        2.27        3.39      0.56 o
   8  -9   1       12.19       11.66      1.37 o
  -8  -8   1        6.16        4.11      1.53 o
  -7  -8   1        2.69        1.66      1.40 o
  -6  -8   1        3.27        4.93      1.19 o
  -5  -8   1       23.63       18.85      1.40 o
  -4  -8   1       19.64       16.95      1.27 o
  -3  -8   1      498.63      449.60     17.06 o
  -2  -8   1       13.47       14.33      0.85 o
  -1  -8   1        0.21        0.31      0.30 o
   0  -8   1        6.95        5.65      0.46 o
   1  -8   1        0.02        0.42      0.30 o
   2  -8   1        0.02        0.22      0.26 o
   3  -8   1       59.32       71.08      6.46 o
   4  -8   1      191.59      222.18     25.41 o
   5  -8   1      109.62       84.38      4.83 o
   6  -8   1        2.13        1.24      0.30 o
   7  -8   1       32.27       32.68      1.48 o
   8  -8   1        0.85        0.61      0.43 o
  -8  -7   1        4.05        7.13      1.52 o
  -7  -7   1       26.33       20.85      2.12 o
  -6  -7   1       14.84       11.68      1.54 o
  -5  -7   1        5.52        3.73      0.65 o
  -4  -7   1        1.34        0.35      0.37 o
  -3  -7   1        7.79        7.52      0.59 o
  -2  -7   1       21.27       21.91      0.95 o
  -1  -7   1        7.43        7.43      0.54 o
   0  -7   1       23.95       18.92      0.95 o
   1  -7   1       22.41       32.58      1.60 o
   2  -7   1        8.26        9.93      0.87 o
   3  -7   1       13.07       11.51      0.56 o
   4  -7   1      375.90      269.61     11.31 o
   5  -7   1       43.32       33.67      1.96 o
   6  -7   1      233.58      189.04      7.97 o
   7  -7   1       57.30       55.79      4.23 o
   8  -7   1        0.04        0.17      0.37 o
   9  -7   1        0.06       -0.39      0.56 o
  -9  -6   1        5.47       10.28      2.73 o
  -8  -6   1       45.74       48.61      3.56 o
  -7  -6   1        0.83       -0.52      1.11 o
  -6  -6   1        0.39       -0.58      0.72 o
  -5  -6   1        0.26       -0.35      0.35 o
  -4  -6   1       65.37       73.33      3.06 o
  -3  -6   1       76.55       71.30      2.21 o
  -2  -6   1      195.10      212.66      6.35 o
  -1  -6   1      439.68      483.42     12.99 o
   0  -6   1      308.62      312.61      9.75 o
   1  -6   1      223.61      265.65     11.65 o
   2  -6   1       80.19       61.36      2.41 o
   3  -6   1       28.21       42.12      6.74 o
   4  -6   1       44.71       38.93      1.94 o
   5  -6   1       23.13       20.62      1.46 o
   6  -6   1       18.45       15.96      0.75 o
   7  -6   1        0.01       -0.33      0.33 o
   8  -6   1       49.08       51.63      2.12 o
   9  -6   1        0.33        0.14      0.61 o
  -9  -5   1        2.78        3.47      1.98 o
  -8  -5   1       48.77       56.68      3.91 o
  -7  -5   1        1.29        2.45      0.87 o
  -6  -5   1       69.31       62.86      2.95 o
  -5  -5   1       13.18       13.92      0.81 o
  -4  -5   1       68.85       74.22      2.46 o
  -3  -5   1       24.26       22.57      0.92 o
  -2  -5   1        0.05        0.87      0.27 o
  -1  -5   1     1091.24     1203.14     34.23 o
   0  -5   1        2.92        7.96      0.44 o
   1  -5   1     1434.68     1581.38     43.66 o
   2  -5   1       70.25       74.27      3.21 o
   3  -5   1        9.64        5.41      0.61 o
   4  -5   1       15.07       14.38      1.05 o
   5  -5   1        0.03       -0.18      0.19 o
   6  -5   1       31.94       30.12      1.19 o
   7  -5   1       47.73       45.68      2.11 o
   8  -5   1       57.35       57.89      2.54 o
   9  -5   1        3.49        2.78      0.96 o
  -9  -4   1        9.16       11.53      2.67 o
  -8  -4   1      173.81      187.65      8.85 o
  -7  -4   1      173.60      166.65      7.84 o
  -6  -4   1        3.77        3.48      0.67 o
  -5  -4   1       37.46       40.07      1.52 o
  -4  -4   1        1.16        1.72      0.38 o
  -3  -4   1      867.70      959.76     25.83 o
  -2  -4   1      201.30      217.74      6.35 o
  -1  -4   1      759.49      818.88     23.64 o
   0  -4   1     2649.57     2673.98     74.99 o
   1  -4   1      354.29      372.77     11.25 o
   2  -4   1      594.00      850.32     35.84 o
   3  -4   1      113.92      120.79      4.58 o
   4  -4   1      412.15      426.33     13.05 o
   5  -4   1        2.78        2.93      0.29 o
   6  -4   1       81.36       80.76      2.77 o
   7  -4   1       16.49       14.04      0.93 o
   8  -4   1       69.77       70.20      4.09 o
   9  -4   1        0.22       -0.20      0.63 o
  10  -4   1        3.19        1.19      2.35 o
 -10  -3   1      121.50      132.58     11.32 o
  -9  -3   1       25.49       22.26      1.96 o
  -8  -3   1       31.96       34.45      2.24 o
  -7  -3   1      146.87      139.46      5.66 o
  -6  -3   1        2.41        3.51      0.45 o
  -5  -3   1       30.87       31.64      1.08 o
  -4  -3   1      239.49      281.16      8.22 o
  -3  -3   1     2243.42     2352.18     63.07 o
  -2  -3   1       23.95       27.41      0.95 o
  -1  -3   1      141.72      108.44      3.05 o
   0  -3   1       10.30        7.55      0.60 o
   1  -3   1      723.37      664.46     16.40 o
   2  -3   1      495.69      499.14     14.86 o
   3  -3   1      546.65      551.99     15.61 o
   4  -3   1        6.25        6.35      0.32 o
   5  -3   1       13.41       17.66      0.71 o
   6  -3   1        1.52        2.64      0.36 o
   7  -3   1       13.36       11.23      0.72 o
   8  -3   1       50.59       52.11      2.20 o
   9  -3   1       20.24       15.75      1.55 o
  10  -3   1       12.45       11.64      1.94 o
 -10  -2   1       22.37       21.14      4.82 o
  -9  -2   1        0.53        0.29      0.83 o
  -8  -2   1        0.97        1.24      0.80 o
  -7  -2   1        1.98        1.38      0.48 o
  -6  -2   1       44.27       34.12      1.39 o
  -5  -2   1       21.53       26.32      0.99 o
  -4  -2   1       30.81       32.60      1.12 o
  -3  -2   1     1714.34     1757.02     49.93 o
  -2  -2   1     6264.77     5891.65    149.69 o
  -1  -2   1    11074.12    10040.97    288.34 o
   0  -2   1     7344.21     6865.52    181.78 o
   1  -2   1      724.34      687.57     21.18 o
   2  -2   1        9.08       11.33      0.66 o
   3  -2   1      270.18      270.44      7.18 o
   4  -2   1      209.82      252.28      6.72 o
   5  -2   1      144.72      146.22      4.48 o
   6  -2   1       10.30        9.00      0.54 o
   7  -2   1      135.78      140.86      4.71 o
   8  -2   1       16.20       15.09      1.01 o
   9  -2   1       26.13       23.61      1.79 o
  10  -2   1       16.65       17.31      2.02 o
 -10  -1   1       33.31       41.75      3.91 o
  -9  -1   1       11.84       11.81      1.37 o
  -8  -1   1       35.31       30.71      2.03 o
  -7  -1   1      663.34      646.15     20.12 o
  -6  -1   1       70.55       71.90      2.36 o
  -5  -1   1       90.13       97.03      2.85 o
  -4  -1   1      103.21       93.99      2.39 o
  -3  -1   1      510.52      566.49     15.37 o
  -2  -1   1     2787.35     2847.01     87.40 o
  -1  -1   1     7176.87     6506.43    182.40 o
   0  -1   1       21.70       18.58      0.58 o
   1  -1   1     4205.48     3846.27     87.61 o
   2  -1   1     2259.88     2281.79     51.50 o
   3  -1   1      312.98      321.97      9.07 o
   4  -1   1        0.03        0.25      0.15 o
   5  -1   1       16.03       13.82      0.57 o
   6  -1   1        3.84        3.22      0.36 o
   7  -1   1       23.22       24.14      1.00 o
   8  -1   1      161.24      153.90      6.28 o
   9  -1   1        1.49        2.18      0.86 o
  10  -1   1        1.64        0.97      1.06 o
 -10   0   1        0.06        0.44      1.02 o
  -9   0   1       29.38       26.63      2.02 o
  -8   0   1       95.03      108.93      4.69 o
  -7   0   1        4.82        4.92      0.59 o
  -6   0   1        3.58        2.20      0.35 o
  -5   0   1        0.16       -0.23      0.23 o
  -4   0   1      364.64      347.84      8.80 o
  -3   0   1       66.21       53.82      1.39 o
  -2   0   1      124.89      126.92      3.24 o
  -1   0   1       41.31       39.10      0.97 o
   0   0   1     1399.33       -0.06      0.06 o
   1   0   1      731.45      712.77     18.98 o
   2   0   1     4813.32     4650.88    107.93 o
   3   0   1      494.27      507.07     12.20 o
   4   0   1       58.88       45.79      1.20 o
   5   0   1       62.70       64.15      2.25 o
   6   0   1       69.11       75.73      2.15 o
   7   0   1       37.30       37.11      1.40 o
   8   0   1      198.68      215.05      8.66 o
   9   0   1       11.94       14.99      1.63 o
  10   0   1       68.11       79.36      5.41 o
 -10   1   1       22.59       22.35      5.35 o
  -9   1   1        3.11        2.76      0.87 o
  -8   1   1        0.79        0.81      0.57 o
  -7   1   1       75.21       69.69      2.34 o
  -6   1   1       12.47       14.26      0.73 o
  -5   1   1      904.43      923.18     24.82 o
  -4   1   1      215.72      217.85      5.01 o
  -3   1   1       21.94       22.11      1.05 o
  -2   1   1     3088.74     3005.73     75.47 o
  -1   1   1      352.18      366.47     14.02 o
   0   1   1       16.95       15.13      0.45 o
   1   1   1        2.01        0.36      0.07 o
   2   1   1     5530.01     5218.52    139.60 o
   3   1   1      935.16      977.75     24.84 o
   4   1   1       50.18       55.04      1.58 o
   5   1   1        1.89        2.22      0.28 o
   6   1   1       36.96       39.71      1.27 o
   7   1   1        5.07        3.45      0.45 o
   8   1   1       66.94       64.31      3.05 o
   9   1   1      161.24      155.17      7.60 o
  10   1   1       24.24       33.84      3.64 o
 -10   2   1        2.32        2.73      1.24 o
  -9   2   1        3.95        5.33      1.11 o
  -8   2   1        0.23        0.47      0.48 o
  -7   2   1        0.04       -0.35      0.35 o
  -6   2   1       36.63       44.23      1.68 o
  -5   2   1      275.93      305.56      8.80 o
  -4   2   1      134.64      140.79      3.46 o
  -3   2   1       18.64       20.66      0.93 o
  -2   2   1      409.57      381.03     16.73 o
  -1   2   1       67.82       64.99      3.05 o
   0   2   1     2478.13     2387.95     56.24 o
   1   2   1     1123.01     1067.15     26.81 o
   2   2   1      624.57      649.94     16.49 o
   3   2   1      159.38      155.77      3.72 o
   4   2   1        0.22        0.08      0.17 o
   5   2   1       40.62       47.23      1.44 o
   6   2   1       21.61       17.29      0.77 o
   7   2   1      115.69      113.77      4.74 o
   8   2   1       73.76       75.76      3.97 o
   9   2   1       41.85       43.87      3.55 o
  10   2   1       99.80      100.60      8.94 o
 -10   3   1       20.36       19.02      2.02 o
  -9   3   1        1.05        1.00      0.70 o
  -8   3   1       12.66       12.94      0.92 o
  -7   3   1      237.63      220.55      8.69 o
  -6   3   1       55.94       47.86      2.08 o
  -5   3   1       68.05       66.95      2.26 o
  -4   3   1      220.12      234.77      7.87 o
  -3   3   1      231.88      229.76     15.59 o
  -2   3   1     1281.18     1225.31     93.86 o
  -1   3   1       30.74       23.84      0.99 o
   0   3   1      161.63      150.23      3.63 o
   1   3   1       49.81       48.26      1.34 o
   2   3   1     1703.65     1661.56     41.97 o
   3   3   1      285.78      320.64      7.90 o
   4   3   1        1.75        4.20      0.32 o
   5   3   1       86.37       90.54      2.52 o
   6   3   1        8.07        9.40      0.67 o
   7   3   1        8.12        9.65      1.06 o
   8   3   1       20.91       18.53      1.41 o
   9   3   1       45.77       49.29      5.26 o
  10   3   1        1.39        0.84      1.69 o
 -10   4   1       10.20       10.05      1.73 o
  -9   4   1       10.77        8.42      1.07 o
  -8   4   1      117.71      122.65      4.60 o
  -7   4   1        1.67        1.89      0.45 o
  -6   4   1        2.60        5.14      0.65 o
  -5   4   1       12.90       16.39      0.97 o
  -4   4   1       51.46       57.78      3.64 o
  -3   4   1       66.79       79.95      6.75 o
  -2   4   1       75.28       86.11      7.16 o
  -1   4   1        3.08        4.43      0.44 o
   0   4   1       33.72       32.80      0.98 o
   1   4   1       23.64       22.88      0.73 o
   2   4   1       29.52       38.77      1.24 o
   3   4   1      828.62      866.10     21.98 o
   4   4   1       10.52       11.00      0.60 o
   5   4   1        0.02       -0.22      0.22 o
   6   4   1      134.12      122.65      4.16 o
   7   4   1       91.19       89.59      4.76 o
   8   4   1        1.79        2.02      1.02 o
   9   4   1        0.16       -0.34      1.48 o
  -9   5   1       29.61       32.20      2.08 o
  -8   5   1       16.68       13.46      1.28 o
  -7   5   1      158.65      134.75      6.09 o
  -6   5   1        8.35        6.77      0.49 o
  -5   5   1      126.33      119.65      4.55 o
  -4   5   1        4.62        2.97      1.06 o
  -3   5   1       28.33       31.10      3.12 o
  -2   5   1      388.53      349.55     14.95 o
  -1   5   1        0.83        2.89      0.19 o
   0   5   1      142.26      153.94      4.13 o
   1   5   1        2.56        4.48      0.31 o
   2   5   1        2.43        0.41      0.16 o
   3   5   1       56.29       61.90      1.92 o
   4   5   1      154.06      172.18      4.86 o
   5   5   1        0.35        0.48      0.33 o
   6   5   1       77.52       75.87      2.79 o
   7   5   1       60.09       70.81      4.82 o
   8   5   1        1.78        0.04      1.68 o
   9   5   1       20.21       17.34      3.12 o
  -9   6   1        0.35       -0.49      0.51 o
  -8   6   1       58.68       57.70      2.37 o
  -7   6   1       23.77       20.37      1.02 o
  -6   6   1       79.15       68.12      3.28 o
  -5   6   1      269.97      218.51      9.38 o
  -4   6   1        8.01        7.88      1.64 o
  -3   6   1      101.74       83.71      7.28 o
  -2   6   1       74.45       76.77      3.36 o
  -1   6   1      316.07      345.45     10.53 o
   0   6   1      440.96      469.70     16.21 o
   1   6   1        0.15        0.34      0.22 o
   2   6   1      215.33      195.44      5.47 o
   3   6   1       92.34       87.39      2.65 o
   4   6   1        4.24        3.82      0.46 o
   5   6   1       11.60       12.92      0.82 o
   6   6   1       23.98       25.48      2.36 o
   7   6   1       14.45       16.08      1.83 o
   8   6   1        7.42        5.65      1.36 o
   9   6   1       33.45       36.54      4.58 o
  -9   7   1        3.69        3.45      0.63 o
  -8   7   1        6.66        7.07      0.91 o
  -7   7   1       12.74       12.75      1.15 o
  -6   7   1       76.97       68.69      4.02 o
  -5   7   1       99.90      101.23      8.88 o
  -4   7   1      199.10      229.57     18.55 o
  -3   7   1      269.38      194.60      8.14 o
  -2   7   1       51.75       49.26      1.79 o
  -1   7   1        0.38        0.57      0.23 o
   0   7   1      152.47      149.55      5.33 o
   1   7   1       30.06       32.68      1.30 o
   2   7   1      141.03      151.53      4.96 o
   3   7   1      135.22      136.00      4.26 o
   4   7   1        1.06        0.59      0.46 o
   5   7   1       12.13       12.71      1.20 o
   6   7   1        8.84       10.97      1.62 o
   7   7   1        0.06       -0.76      0.76 o
   8   7   1        2.76        5.01      1.39 o
  -8   8   1        3.61        4.38      1.06 o
  -7   8   1        6.79        6.56      1.01 o
  -6   8   1       53.81       49.96      5.30 o
  -5   8   1       37.26       32.39      3.83 o
  -4   8   1        0.70        0.98      1.27 o
  -3   8   1        5.14        5.52      0.41 o
  -2   8   1      330.77      323.92     12.88 o
  -1   8   1      113.05      115.65      3.74 o
   0   8   1        3.91        3.14      0.35 o
   1   8   1        1.17        1.03      0.34 o
   2   8   1       53.25       55.07      2.08 o
   3   8   1        5.98        6.97      0.85 o
   4   8   1        6.47        5.81      0.83 o
   5   8   1       15.88       13.48      1.20 o
   6   8   1       21.58       20.60      2.09 o
   7   8   1        0.00       -0.59      1.96 o
   8   8   1        0.38        0.79      1.00 o
  -8   9   1        8.16        6.44      1.46 o
  -7   9   1        0.14        0.02      1.27 o
  -6   9   1        3.82        8.28      2.18 o
  -5   9   1       34.48       45.37      5.00 o
  -4   9   1      335.75      317.86     37.96 o
  -3   9   1        0.46        0.77      0.31 o
  -2   9   1        8.84       10.30      0.69 o
  -1   9   1      216.17      220.43      8.49 o
   0   9   1      120.02      127.12      5.25 o
   1   9   1        1.17        0.74      0.45 o
   2   9   1        1.77        2.68      0.55 o
   3   9   1       34.18       29.65      1.73 o
   4   9   1       14.64       12.78      1.21 o
   5   9   1       47.23       43.30      2.67 o
   6   9   1       26.00       28.11      2.55 o
   7   9   1        1.63        1.95      1.17 o
  -4  10   1        0.52       -0.31      0.34 o
  -3  10   1        5.61        5.30      0.52 o
  -2  10   1       76.81       75.72      3.15 o
  -1  10   1      721.83      684.56     23.46 o
   0  10   1      129.44      129.26      4.80 o
   1  10   1      316.85      313.67     12.41 o
   2  10   1       21.13       21.47      1.93 o
   3  10   1       19.53       18.11      2.15 o
   4  10   1        5.72        3.82      0.88 o
   5  10   1       24.34       23.62      2.57 o
   6  10   1        0.00        0.89      1.01 o
   7  10   1        4.08        4.54      1.45 o
  -4  11   1       24.63       31.24      2.04 o
  -3  11   1        2.43        2.80      0.43 o
  -2  11   1       34.01       27.25      1.60 o
  -1  11   1       31.74       37.95      1.90 o
   0  11   1      240.37      243.50     12.03 o
   1  11   1      139.35      155.40      7.41 o
   2  11   1       19.64       22.08      1.79 o
   3  11   1        1.10       -0.71      0.71 o
   4  11   1        0.96       -0.34      0.79 o
   5  11   1        2.29        0.38      1.32 o
   6  11   1        3.29        5.25      2.15 o
  -5  12   1        0.95        1.39      0.67 o
  -4  12   1       39.08       33.66      2.51 o
  -3  12   1        6.20        6.61      0.98 o
  -2  12   1        1.36        1.76      0.50 o
  -1  12   1        7.94        6.65      0.82 o
   0  12   1       58.08       66.90      5.56 o
   1  12   1       14.43       15.96      1.99 o
   2  12   1       12.93       10.09      1.35 o
   3  12   1        2.22        1.65      1.15 o
   4  12   1        0.32       -1.92      1.94 o
   5  12   1       12.51       11.81      2.62 o
  -4  13   1       20.12       24.48      3.07 o
  -3  13   1       38.31       46.44      4.93 o
  -2  13   1        0.26       -0.20      0.53 o
  -1  13   1        0.15       -0.50      0.68 o
   0  13   1       10.44       10.66      1.54 o
   1  13   1       15.90       22.93      1.92 o
   2  13   1        7.37        8.86      1.37 o
   3  13   1        6.36        6.29      1.39 o
  -1  14   1        7.73        9.69      4.14 o
   0  14   1        0.15       -0.46      0.94 o
  -1 -14   2        1.88        0.39      0.98 o
   0 -14   2       17.21       15.94      1.58 o
   1 -14   2        4.38        5.33      2.58 o
   2 -14   2        1.49        1.29      1.14 o
  -4 -13   2        3.07       10.63      2.47 o
  -3 -13   2        1.51        0.99      1.05 o
  -2 -13   2       37.41       44.44      2.94 o
  -1 -13   2        0.03       -0.64      0.75 o
   0 -13   2        0.10       -0.12      0.76 o
   1 -13   2        0.05       -0.34      0.66 o
   2 -13   2        5.82        6.21      0.92 o
   3 -13   2        5.60        5.47      0.72 o
   4 -13   2       10.41       10.02      0.95 o
  -5 -12   2        0.01        0.82      1.50 o
  -4 -12   2        0.52        1.82      1.51 o
  -3 -12   2        5.36        4.29      1.12 o
  -2 -12   2        4.16        3.84      1.06 o
  -1 -12   2        2.35        3.00      0.93 o
   0 -12   2        6.55        5.67      1.00 o
   1 -12   2       12.69       11.29      1.17 o
   2 -12   2       15.24       15.75      1.09 o
   3 -12   2        5.49        6.45      0.99 o
   4 -12   2        5.21        5.88      0.73 o
   5 -12   2        0.15       -0.21      0.34 o
  -6 -11   2        5.81        6.98      2.22 o
  -5 -11   2        0.57        1.40      1.46 o
  -4 -11   2       42.88       38.68      3.85 o
  -3 -11   2        2.50        1.76      0.92 o
  -2 -11   2       20.08       14.73      1.84 o
  -1 -11   2       11.35        9.40      1.18 o
   0 -11   2       13.85       13.36      1.06 o
   1 -11   2        9.51       11.55      0.91 o
   2 -11   2        8.67        7.77      0.70 o
   3 -11   2        0.95        0.44      0.41 o
   4 -11   2       20.74       20.24      2.52 o
   5 -11   2       23.02       18.87      2.11 o
   6 -11   2       17.61       14.11      2.17 o
  -7 -10   2        1.74        1.11      1.19 o
  -6 -10   2       41.49       49.29      4.01 o
  -5 -10   2        0.29        1.00      1.03 o
  -4 -10   2       46.86       46.68      2.49 o
  -3 -10   2       37.61       37.79      2.10 o
  -2 -10   2        0.36        1.28      0.77 o
  -1 -10   2       72.54       63.62      2.91 o
   0 -10   2        1.90        1.78      0.50 o
   1 -10   2       12.24        8.24      0.69 o
   2 -10   2       27.52       30.90      1.60 o
   3 -10   2       14.65       11.59      0.86 o
   4 -10   2        0.41        0.25      0.40 o
   5 -10   2      113.12      112.99      9.07 o
   6 -10   2       20.11       19.28      1.19 o
   7 -10   2        8.07        6.16      1.09 o
  -7  -9   2        6.00        8.42      1.60 o
  -6  -9   2        3.40        2.06      2.17 o
  -5  -9   2        0.10       -0.72      0.72 o
  -4  -9   2        3.72        4.30      0.80 o
  -3  -9   2       10.54        9.42      1.13 o
  -2  -9   2      241.06      237.99      8.28 o
  -1  -9   2       66.15       74.48      2.68 o
   0  -9   2        2.19        3.57      0.47 o
   1  -9   2        0.52        0.97      0.42 o
   2  -9   2        6.74        9.14      0.72 o
   3  -9   2       28.52       20.12      1.10 o
   4  -9   2      125.26       86.33      4.98 o
   5  -9   2       47.72       57.95      2.95 o
   6  -9   2        6.22        3.13      0.46 o
   7  -9   2        0.14        0.28      0.33 o
   8  -9   2       49.54       49.30      2.53 o
  -8  -8   2        0.85        2.36      1.31 o
  -7  -8   2        3.29        3.27      1.25 o
  -6  -8   2        0.76        1.27      0.94 o
  -5  -8   2        6.34        6.89      0.94 o
  -4  -8   2        0.23        0.18      0.54 o
  -3  -8   2      340.87      328.57     11.23 o
  -2  -8   2        3.98        4.67      0.55 o
  -1  -8   2       10.39       12.60      0.75 o
   0  -8   2        6.74        6.02      0.49 o
   1  -8   2        9.65       13.39      1.03 o
   2  -8   2       37.69       40.04      3.07 o
   3  -8   2        2.81        2.82      0.52 o
   4  -8   2       28.43       28.54      2.49 o
   5  -8   2      206.44      173.53      6.95 o
   6  -8   2        3.11        3.14      0.41 o
   7  -8   2       36.75       35.11      1.64 o
   8  -8   2        0.17        0.37      0.41 o
  -8  -7   2        0.32        1.29      1.14 o
  -7  -7   2        0.96        2.69      1.10 o
  -6  -7   2        7.48        6.61      2.45 o
  -5  -7   2        0.02       -0.26      0.55 o
  -4  -7   2       74.44       72.42      2.66 o
  -3  -7   2        3.24        1.38      0.37 o
  -2  -7   2        2.02        0.58      0.29 o
  -1  -7   2        0.07       -0.30      0.32 o
   0  -7   2        4.85        7.01      0.72 o
   1  -7   2      292.73      310.53     10.62 o
   2  -7   2       34.44       32.70      1.96 o
   3  -7   2        0.22        0.35      0.24 o
   4  -7   2        7.72        4.52      0.36 o
   5  -7   2      193.06      203.98      8.75 o
   6  -7   2       35.34       29.67      1.28 o
   7  -7   2        0.05        0.09      0.36 o
   8  -7   2       27.21       27.14      1.89 o
   9  -7   2       10.59       12.39      5.49 o
  -9  -6   2        2.03        2.80      2.03 o
  -8  -6   2      117.69      123.86      8.38 o
  -7  -6   2       32.23       22.03      2.13 o
  -6  -6   2        0.59       -0.04      0.75 o
  -5  -6   2        9.72        8.88      0.71 o
  -4  -6   2      108.09      124.03      3.88 o
  -3  -6   2       41.55       36.47      1.52 o
  -2  -6   2        2.51        4.86      0.58 o
  -1  -6   2        7.15       16.40      0.73 o
   0  -6   2     1370.41     1487.73     42.15 o
   1  -6   2       26.66       23.01      1.44 o
   2  -6   2      509.71      660.51     28.56 o
   3  -6   2       41.17       42.45      2.22 o
   4  -6   2       13.10       12.43      0.59 o
   5  -6   2       30.01       25.98      1.42 o
   6  -6   2        1.34        0.82      0.34 o
   7  -6   2       11.24       12.44      0.84 o
   8  -6   2        0.00        0.29      0.44 o
   9  -6   2        0.38       -0.37      0.58 o
  -9  -5   2       57.97       61.62      6.35 o
  -8  -5   2       61.85       59.99      6.84 o
  -7  -5   2        5.92        4.54      0.76 o
  -6  -5   2      140.01      150.97      6.21 o
  -5  -5   2       19.12       18.45      0.97 o
  -4  -5   2        0.56        0.07      0.61 o
  -3  -5   2      122.55      136.11      3.92 o
  -2  -5   2       44.13       58.58      2.15 o
  -1  -5   2        3.36        1.00      0.52 o
   0  -5   2       68.23       50.85      1.62 o
   1  -5   2     5259.36     5693.75    149.70 o
   2  -5   2       55.81       53.67      2.30 o
   3  -5   2       41.07       53.56      2.55 o
   4  -5   2        0.70        0.65      0.22 o
   5  -5   2       16.90       14.13      0.67 o
   6  -5   2        1.48        1.24      0.37 o
   7  -5   2       12.53       10.95      0.76 o
   8  -5   2        4.80        5.53      0.71 o
   9  -5   2       40.61       38.39      4.37 o
  -9  -4   2       20.03       20.48      3.32 o
  -8  -4   2        5.25        4.17      1.02 o
  -7  -4   2        0.30       -0.16      0.51 o
  -6  -4   2       85.05       80.12      3.11 o
  -5  -4   2       53.14       44.89      1.67 o
  -4  -4   2      289.09      294.39      8.10 o
  -3  -4   2     2246.02     2422.89     61.77 o
  -2  -4   2      388.22      440.61     13.73 o
  -1  -4   2      329.39      298.12      8.68 o
   0  -4   2      150.70      148.82      4.33 o
   1  -4   2     1017.60     1018.12     38.00 o
   2  -4   2      342.73      280.24      6.98 o
   3  -4   2      210.65      248.83      7.03 o
   4  -4   2       53.28       48.71      2.53 o
   5  -4   2       48.00       51.69      2.14 o
   6  -4   2       19.22       21.66      1.21 o
   7  -4   2       28.11       28.34      1.26 o
   8  -4   2       24.40       20.67      1.31 o
   9  -4   2       35.34       36.15      2.26 o
  10  -4   2       15.00       16.00      3.03 o
 -10  -3   2       48.44       47.48      5.38 o
  -9  -3   2        1.64        2.57      1.09 o
  -8  -3   2        5.07        9.91      2.36 o
  -7  -3   2       22.59       20.60      1.34 o
  -6  -3   2      199.90      191.59      5.81 o
  -5  -3   2       30.77       25.80      1.04 o
  -4  -3   2     1074.20     1167.48     33.18 o
  -3  -3   2      748.94      792.41     20.34 o
  -2  -3   2     6139.99     6320.29    197.65 o
  -1  -3   2     1673.24     1670.51     48.04 o
   0  -3   2       23.25       22.89      1.10 o
   1  -3   2      513.78      572.00     14.50 o
   2  -3   2       23.78       20.90      0.78 o
   3  -3   2       18.84       20.86      0.70 o
   4  -3   2       26.59       27.45      1.21 o
   5  -3   2       96.24       94.18      3.13 o
   6  -3   2        1.71        0.98      0.35 o
   7  -3   2       10.07       12.08      1.19 o
   8  -3   2      108.19       98.48      4.82 o
   9  -3   2        2.10        1.46      0.75 o
  10  -3   2       13.12       16.23      1.58 o
 -10  -2   2        1.19        2.75      1.36 o
  -9  -2   2        0.95       -0.78      0.78 o
  -8  -2   2        1.54        1.22      0.70 o
  -7  -2   2        2.88        3.21      0.60 o
  -6  -2   2      218.72      195.73      5.94 o
  -5  -2   2       26.74       27.42      1.03 o
  -4  -2   2       34.00       32.41      1.39 o
  -3  -2   2     2784.62     2849.89     80.61 o
  -2  -2   2     1977.81     1975.54     56.83 o
  -1  -2   2     6696.74     6491.63    186.09 o
   0  -2   2      157.10      176.44      4.07 o
   1  -2   2     7884.56     7558.21    170.99 o
   2  -2   2     2969.92     3071.48     75.81 o
   3  -2   2      199.92      180.86      4.86 o
   4  -2   2       93.39       87.75      2.47 o
   5  -2   2      160.76      153.18      4.55 o
   6  -2   2      106.07       95.82      2.98 o
   7  -2   2       15.08       15.22      1.15 o
   8  -2   2       47.79       53.82      3.00 o
   9  -2   2        4.72        5.90      1.07 o
  10  -2   2        0.04        0.63      0.97 o
 -10  -1   2        3.80        3.62      1.48 o
  -9  -1   2        1.62        0.51      1.07 o
  -8  -1   2       26.04       30.48      1.81 o
  -7  -1   2      179.89      180.18      5.90 o
  -6  -1   2      141.25      145.54      4.43 o
  -5  -1   2      725.33      775.05     22.20 o
  -4  -1   2        4.00        7.12      0.38 o
  -3  -1   2      167.85      171.19      4.98 o
  -2  -1   2     1273.93     1309.25     40.92 o
  -1  -1   2     6724.42     6799.82    190.90 o
   0  -1   2        0.98       -0.19      0.19 o
   1  -1   2     2340.46     2443.13     58.06 o
   2  -1   2     5609.54     5488.30    138.46 o
   3  -1   2      645.20      652.60     18.36 o
   4  -1   2      232.41      220.56      6.00 o
   5  -1   2      509.28      519.15     14.85 o
   6  -1   2       37.11       39.03      1.41 o
   7  -1   2       40.91       39.73      2.02 o
   8  -1   2      121.90      124.78     12.45 o
   9  -1   2       28.52       26.49      2.03 o
  10  -1   2        3.14        1.45      1.13 o
 -10   0   2        4.00        3.96      1.36 o
  -9   0   2       20.84       22.40      1.94 o
  -8   0   2        2.45        2.87      0.86 o
  -7   0   2       13.36       14.09      0.89 o
  -6   0   2      307.19      346.15     10.92 o
  -5   0   2      573.24      584.07     17.93 o
  -4   0   2        2.33        0.78      0.20 o
  -3   0   2       86.14       88.74      2.37 o
  -2   0   2      360.04      337.70      9.86 o
  -1   0   2      807.22      814.31     20.47 o
   0   0   2      412.47      442.15     10.50 o
   1   0   2     1008.93      948.10     22.63 o
   2   0   2     7069.66     6466.80    163.05 o
   3   0   2        0.26        0.37      0.13 o
   4   0   2      364.65      421.82     10.22 o
   5   0   2      311.91      332.07      9.08 o
   6   0   2        0.00       -0.24      0.24 o
   7   0   2       84.84       69.44      2.48 o
   8   0   2       76.85       72.36      3.92 o
   9   0   2       82.58       83.23      4.45 o
  10   0   2        0.32       -0.67      0.96 o
 -10   1   2        5.97        7.96      1.54 o
  -9   1   2        0.39       -0.10      0.59 o
  -8   1   2        0.00       -0.51      0.51 o
  -7   1   2      207.07      193.81      6.43 o
  -6   1   2       58.74       53.01      1.67 o
  -5   1   2      721.34      757.75     26.47 o
  -4   1   2      311.21      319.54      8.57 o
  -3   1   2       89.71       80.53      2.41 o
  -2   1   2       15.35       19.66      0.92 o
   0   1   2     1873.30     1921.65     42.10 o
   1   1   2     2345.99     2258.36     54.28 o
   2   1   2     1033.32      990.55     23.94 o
   3   1   2      128.61       98.02      3.70 o
   4   1   2        5.81        5.66      0.53 o
   5   1   2       47.21       59.54      1.98 o
   6   1   2       39.01       34.05      1.22 o
   7   1   2        0.43        0.53      0.43 o
   8   1   2        5.70        6.85      1.12 o
   9   1   2        9.92       10.64      1.44 o
  10   1   2       51.14       58.66      3.60 o
 -10   2   2        0.06        0.03      1.04 o
  -9   2   2       16.94       16.34      1.45 o
  -8   2   2        5.07        6.36      0.72 o
  -7   2   2       29.22       28.05      1.39 o
  -6   2   2       13.03       13.10      0.74 o
  -5   2   2        1.66        0.23      0.22 o
  -4   2   2       11.27       11.16      0.64 o
  -3   2   2     1046.05     1148.01     33.28 o
  -2   2   2      197.72      189.92      5.83 o
  -1   2   2      194.70      191.31      4.75 o
   0   2   2     1442.44     1529.81     33.37 o
   1   2   2        5.09        5.39      0.46 o
   2   2   2      246.03      225.04      5.55 o
   3   2   2      279.19      296.92      7.02 o
   4   2   2      177.70      169.30      4.72 o
   5   2   2        6.76        4.53      0.47 o
   6   2   2      400.71      371.98     11.48 o
   7   2   2       24.90       31.33      3.46 o
   8   2   2       39.32       43.07      2.71 o
   9   2   2        0.55        1.35      1.02 o
  10   2   2        5.36        6.37      2.21 o
 -10   3   2       31.48       32.67      3.65 o
  -9   3   2       11.24       10.52      1.19 o
  -8   3   2       23.84       22.00      2.37 o
  -7   3   2      146.09      138.14      4.64 o
  -6   3   2       61.00       59.42      2.20 o
  -5   3   2       25.17       37.42      1.37 o
  -4   3   2      152.21      182.19      5.74 o
  -3   3   2      108.79       82.92      3.13 o
  -2   3   2      379.33      296.32     22.05 o
  -1   3   2       91.11       79.62      2.03 o
   0   3   2      235.69      261.14      5.98 o
   1   3   2       72.46       77.26      2.08 o
   2   3   2        0.23        0.11      0.15 o
   3   3   2      101.42       94.19      2.47 o
   4   3   2      340.83      376.28      9.72 o
   5   3   2     1238.58     1287.60     34.09 o
   6   3   2        8.61       11.21      0.85 o
   7   3   2      108.18      107.56      4.59 o
   8   3   2       13.97       12.36      1.17 o
   9   3   2        1.78        0.82      1.47 o
 -10   4   2        2.40       -0.02      0.80 o
  -9   4   2       70.22       67.63      3.80 o
  -8   4   2        0.31       -0.19      0.54 o
  -7   4   2       51.51       45.16      2.10 o
  -6   4   2       50.96       48.57      2.14 o
  -5   4   2      255.25      280.60     12.25 o
  -4   4   2      214.39      196.09      9.12 o
  -3   4   2       89.44      101.73      9.51 o
  -2   4   2      697.68      717.69     30.53 o
  -1   4   2      470.80      435.51     11.45 o
   0   4   2        0.75        0.57      0.14 o
   1   4   2        3.69        2.96      0.25 o
   2   4   2       25.21       18.14      0.67 o
   3   4   2        6.21        4.36      0.36 o
   4   4   2      317.83      356.67      9.72 o
   5   4   2       20.30       27.84      1.10 o
   6   4   2      136.44      134.70      4.98 o
   7   4   2        9.11        8.38      0.99 o
   8   4   2        0.01        0.12      0.87 o
   9   4   2        2.70        1.82      1.68 o
  -9   5   2       18.32       26.37      1.77 o
  -8   5   2        0.23       -0.44      0.44 o
  -7   5   2        3.31        2.42      0.47 o
  -6   5   2       13.05       13.04      0.72 o
  -5   5   2       22.88       22.89      1.35 o
  -4   5   2      288.57      206.40     11.37 o
  -3   5   2       72.73       78.76      6.78 o
  -2   5   2        5.70        7.86      0.40 o
  -1   5   2       60.58       51.17      1.68 o
   0   5   2       93.88       87.50      2.30 o
   1   5   2      368.55      360.88      9.13 o
   2   5   2      222.29      252.96      6.99 o
   3   5   2       26.44       26.49      1.22 o
   4   5   2       78.25       75.87      2.33 o
   5   5   2       21.80       22.48      1.63 o
   6   5   2       18.88       15.86      1.21 o
   7   5   2       10.30        8.85      2.53 o
   8   5   2        0.46       -0.35      0.87 o
   9   5   2        0.91        0.65      1.62 o
  -9   6   2       14.98       16.09      1.14 o
  -8   6   2        6.72        8.19      0.68 o
  -7   6   2       37.27       39.79      2.54 o
  -6   6   2       18.85       19.05      1.31 o
  -5   6   2       11.86       13.08      2.37 o
  -4   6   2        7.10        5.97      1.47 o
  -3   6   2      141.09      131.85      7.15 o
  -2   6   2       69.55       74.23      2.58 o
  -1   6   2      228.14      229.70      7.08 o
   0   6   2        6.51        5.85      0.38 o
   1   6   2      225.58      272.65      7.93 o
   2   6   2        1.53        2.20      0.30 o
   3   6   2      105.48      110.91      3.56 o
   4   6   2        0.00        0.13      0.29 o
   5   6   2        0.02        0.26      0.54 o
   6   6   2        3.42        2.23      0.98 o
   7   6   2        8.40        7.91      1.38 o
   8   6   2        0.00       -0.96      0.96 o
   9   6   2       12.08       13.86      2.95 o
  -9   7   2        0.37        0.73      0.52 o
  -8   7   2        4.33        4.77      0.47 o
  -7   7   2        0.44        0.84      0.37 o
  -6   7   2        3.20        4.51      1.27 o
  -5   7   2       24.44       22.77      3.00 o
  -4   7   2       24.44       26.36      3.24 o
  -3   7   2      169.71      168.65      7.30 o
  -2   7   2       82.46       83.22      2.50 o
  -1   7   2       11.06        9.88      0.50 o
   0   7   2      166.72      152.00      5.35 o
   1   7   2       77.85       94.96      3.40 o
   2   7   2      210.97      221.53      7.15 o
   3   7   2        5.37        4.64      0.50 o
   4   7   2        4.22        3.68      0.57 o
   5   7   2       62.54       62.58      3.70 o
   6   7   2        0.75        0.79      1.01 o
   7   7   2        4.41        5.73      1.30 o
   8   7   2        1.95        3.58      1.33 o
  -8   8   2        0.02        0.06      0.55 o
  -7   8   2        0.25       -0.18      0.59 o
  -6   8   2        0.02        0.12      1.21 o
  -5   8   2        3.18        4.72      1.68 o
  -4   8   2      171.66      172.15     14.38 o
  -3   8   2       64.94       71.50      3.36 o
  -2   8   2      912.38      898.50     30.09 o
  -1   8   2       16.33       11.83      0.94 o
   0   8   2      206.55      206.51      9.10 o
   1   8   2       97.87       89.31      3.06 o
   2   8   2       45.96       43.52      1.74 o
   3   8   2       27.48       27.05      1.58 o
   4   8   2      294.80      297.52     11.58 o
   5   8   2        6.23        5.45      0.90 o
   6   8   2        0.02        0.57      1.11 o
   7   8   2        9.60        8.88      1.58 o
   8   8   2       18.23       21.19      5.26 o
  -8   9   2        4.75        9.52      1.94 o
  -7   9   2       16.94       11.96      2.61 o
  -6   9   2       19.82       16.65      2.86 o
  -5   9   2        1.87       -0.29      1.17 o
  -4   9   2       52.67       53.40      4.72 o
  -3   9   2      372.90      374.96     13.05 o
  -2   9   2      448.26      477.25     16.65 o
  -1   9   2      478.84      491.02     16.88 o
   0   9   2      230.68      244.21      8.61 o
   1   9   2      125.13      138.66      5.15 o
   2   9   2       50.95       49.85      2.14 o
   3   9   2        9.40        7.75      0.91 o
   4   9   2        2.24        1.47      0.86 o
   5   9   2       10.98       11.95      1.57 o
   6   9   2        0.26       -0.41      0.89 o
   7   9   2        9.31        7.41      2.82 o
  -7  10   2        0.62       -0.15      1.40 o
  -6  10   2        0.09        0.15      1.47 o
  -5  10   2       10.98       11.83      2.53 o
  -4  10   2        5.13        5.75      0.99 o
  -3  10   2       23.61       27.84      1.22 o
  -2  10   2        0.38        0.34      0.45 o
  -1  10   2       21.76       22.15      1.20 o
   0  10   2      152.57      161.55      8.86 o
   1  10   2       17.73       15.92      1.22 o
   2  10   2       28.78       23.77      1.81 o
   3  10   2        1.54        1.18      0.87 o
   4  10   2        8.44        8.63      1.28 o
   5  10   2        0.00       -0.12      0.85 o
   6  10   2        1.74        0.78      1.11 o
  -4  11   2       26.15       28.24      2.46 o
  -3  11   2        1.70        1.11      0.37 o
  -2  11   2       22.18       24.19      1.35 o
  -1  11   2       25.95       26.78      1.36 o
   0  11   2        1.70        0.95      0.65 o
   1  11   2       15.99       14.65      1.42 o
   2  11   2        4.96        5.52      1.17 o
   3  11   2        0.52        0.22      0.79 o
   4  11   2        1.43        0.80      0.95 o
   5  11   2        1.44        1.43      1.50 o
  -5  12   2       35.91       31.76      3.12 o
  -4  12   2        6.93        9.42      0.84 o
  -3  12   2       20.93       24.09      1.69 o
  -2  12   2        4.39        4.84      0.60 o
  -1  12   2       15.30       14.54      1.10 o
   0  12   2        0.46        0.09      0.71 o
   1  12   2       27.38       27.97      4.02 o
   2  12   2        0.11       -0.53      0.82 o
   3  12   2        4.95        5.25      1.26 o
   4  12   2        8.55        7.79      1.98 o
  -4  13   2       30.83       32.47      2.56 o
  -3  13   2        3.09        3.64      0.71 o
  -2  13   2       10.03       12.54      1.30 o
  -1  13   2       17.12       22.02      2.00 o
   0  13   2        0.00        0.27      0.79 o
   1  13   2        6.30        8.64      1.30 o
   2  13   2        2.98        1.57      1.04 o
   3  13   2        1.08        0.67      1.06 o
  -1 -14   3       24.59       25.20      2.21 o
   0 -14   3        3.36        4.41      1.12 o
   1 -14   3        2.38        2.34      1.91 o
   2 -14   3        5.13        7.01      1.85 o
  -3 -13   3        8.24       10.94      1.60 o
  -2 -13   3       27.09       33.11      2.49 o
  -1 -13   3        0.15        0.30      0.84 o
   0 -13   3        2.93        4.87      1.04 o
   1 -13   3        1.52        1.03      0.77 o
   2 -13   3        9.83        9.55      1.14 o
   3 -13   3        5.09        6.45      1.55 o
   4 -13   3        0.49        0.95      0.63 o
  -5 -12   3        1.45       -0.22      1.41 o
  -4 -12   3        3.64        3.57      1.82 o
  -3 -12   3        0.23        0.80      0.92 o
  -2 -12   3        0.41       -0.34      0.81 o
  -1 -12   3        0.10        0.95      0.79 o
   0 -12   3        1.39        3.44      0.90 o
   1 -12   3       82.52       81.13      7.04 o
   2 -12   3        5.97        6.63      0.81 o
   3 -12   3        2.19        1.07      0.64 o
   4 -12   3       12.52        9.79      0.98 o
   5 -12   3       22.69       33.77      2.44 o
  -6 -11   3        1.69        2.92      1.28 o
  -5 -11   3       14.02       16.41      2.98 o
  -4 -11   3       12.51       11.91      1.85 o
  -3 -11   3       33.13       34.00      2.42 o
  -2 -11   3       32.70       28.59      2.94 o
  -1 -11   3       19.62       16.02      1.50 o
   0 -11   3       34.17       31.05      2.04 o
   1 -11   3       41.82       45.31      4.06 o
   2 -11   3       34.28       31.26      2.11 o
   3 -11   3       51.41       40.85      2.03 o
   4 -11   3       21.83       16.22      1.13 o
   5 -11   3       48.22       41.62      2.87 o
   6 -11   3        6.90        5.75      0.79 o
  -7 -10   3        5.07        6.72      2.32 o
  -6 -10   3       19.55       24.17      2.44 o
  -5 -10   3        0.08       -0.12      0.96 o
  -4 -10   3       15.71       14.19      1.31 o
  -3 -10   3       12.60       11.23      1.12 o
  -2 -10   3      141.11      140.61      5.73 o
  -1 -10   3        0.31        0.05      0.52 o
   0 -10   3        1.17        0.63      0.52 o
   1 -10   3        6.46        6.37      0.88 o
   2 -10   3       61.56       57.16      4.22 o
   3 -10   3       14.11       13.52      1.25 o
   4 -10   3       88.66       71.40      3.72 o
   5 -10   3        1.44        1.55      0.47 o
   6 -10   3        0.28        0.62      0.44 o
   7 -10   3       19.38       18.26      2.51 o
  -7  -9   3       11.20       17.53      2.13 o
  -6  -9   3       12.17       16.90      4.06 o
  -5  -9   3        1.35        1.85      0.99 o
  -4  -9   3        4.62        4.15      0.80 o
  -3  -9   3       49.99       47.14      2.37 o
  -2  -9   3      164.33      171.73      6.85 o
  -1  -9   3        0.93        1.31      0.43 o
   0  -9   3       26.09       27.09      1.34 o
   1  -9   3        2.76        1.34      0.46 o
   2  -9   3        0.48        1.44      0.44 o
   3  -9   3       34.04       25.85      1.37 o
   4  -9   3       12.30        8.49      0.86 o
   5  -9   3        2.85        3.71      0.54 o
   6  -9   3        0.03       -0.16      0.37 o
   7  -9   3        0.00       -0.37      0.37 o
   8  -9   3        8.43        9.68      0.98 o
  -8  -8   3        9.02        9.78      2.75 o
  -7  -8   3        1.14        2.36      1.55 o
  -6  -8   3        3.76        2.59      1.09 o
  -5  -8   3        0.02       -0.21      0.69 o
  -4  -8   3        1.97        0.73      0.59 o
  -3  -8   3      302.13      321.77     11.01 o
  -2  -8   3      467.32      485.34     16.09 o
  -1  -8   3      234.67      244.39      7.75 o
   0  -8   3        4.99        7.98      0.58 o
   1  -8   3        0.73        1.98      0.58 o
   2  -8   3       11.21       12.46      0.90 o
   3  -8   3       10.50       11.56      0.87 o
   4  -8   3        1.01        0.52      0.36 o
   5  -8   3       16.63       15.19      0.86 o
   6  -8   3        1.11        1.07      0.42 o
   7  -8   3        0.01        0.46      0.42 o
   8  -8   3        4.95        4.47      0.65 o
  -8  -7   3        0.06        0.17      1.34 o
  -7  -7   3        1.40        1.19      1.04 o
  -6  -7   3       42.21       44.45      3.25 o
  -5  -7   3       34.23       28.93      2.42 o
  -4  -7   3        0.17       -0.35      0.35 o
  -3  -7   3       26.04       24.15      1.27 o
  -2  -7   3      139.89      140.04      4.70 o
  -1  -7   3        0.09       -0.03      0.34 o
   0  -7   3      637.03      704.74     23.46 o
   1  -7   3      363.89      408.39     15.45 o
   2  -7   3        9.12       13.02      0.99 o
   3  -7   3        4.38        6.59      0.89 o
   4  -7   3        0.62        1.98      0.41 o
   5  -7   3      138.11      131.47      4.73 o
   6  -7   3       96.55       81.65      3.07 o
   7  -7   3        3.17        3.13      0.52 o
   8  -7   3        3.85        2.57      0.61 o
   9  -7   3        6.63       10.55      1.18 o
  -9  -6   3       16.60       19.80      3.48 o
  -8  -6   3        5.83        8.85      1.58 o
  -7  -6   3       74.28       77.20      4.91 o
  -6  -6   3      367.90      336.17     15.08 o
  -5  -6   3       50.39       53.98      2.00 o
  -4  -6   3       64.01       70.35      2.42 o
  -3  -6   3        3.52        9.81      0.70 o
  -2  -6   3      128.43      133.39      4.13 o
  -1  -6   3        1.07        1.39      0.34 o
   0  -6   3      288.63      326.10      9.43 o
   1  -6   3      174.72      226.67      7.70 o
   2  -6   3       43.10       42.25      1.32 o
   3  -6   3      120.17      131.54      5.15 o
   4  -6   3       11.21       10.21      0.77 o
   5  -6   3        4.21        4.95      0.48 o
   6  -6   3       11.34        9.99      0.70 o
   7  -6   3       23.99       20.16      1.10 o
   8  -6   3       37.93       39.72      1.97 o
   9  -6   3        5.33        5.04      1.11 o
  -9  -5   3       25.64       21.35      3.48 o
  -8  -5   3       20.35       21.53      2.15 o
  -7  -5   3       79.57       83.13      4.32 o
  -6  -5   3       64.11       60.83      4.95 o
  -5  -5   3      616.69      641.26     18.54 o
  -4  -5   3      358.87      385.26     11.20 o
  -3  -5   3      269.34      303.67      9.02 o
  -2  -5   3      177.95      196.57      6.41 o
  -1  -5   3        0.80        2.97      0.33 o
   0  -5   3      173.53      180.76      5.01 o
   1  -5   3        9.49        9.42      0.46 o
   2  -5   3      209.54      205.18      5.97 o
   3  -5   3       19.74       18.78      1.13 o
   4  -5   3       10.42       11.55      0.70 o
   5  -5   3      135.21      125.92      4.53 o
   6  -5   3        1.65        1.44      0.40 o
   7  -5   3       15.06       15.82      1.19 o
   8  -5   3       23.54       29.76      1.97 o
   9  -5   3       23.27       25.78      1.81 o
  -9  -4   3        4.61        3.52      1.81 o
  -8  -4   3       56.45       66.16      3.67 o
  -7  -4   3        6.90        8.72      0.91 o
  -6  -4   3       62.84       78.50      3.13 o
  -5  -4   3      305.31      354.71     11.92 o
  -4  -4   3     1703.79     1826.15     52.05 o
  -3  -4   3      656.12      660.39     18.16 o
  -2  -4   3      190.33      175.24      5.27 o
  -1  -4   3        0.05       -0.20      0.21 o
   0  -4   3       59.21       66.52      1.94 o
   1  -4   3      547.43      583.76     14.75 o
   2  -4   3       50.68       57.39      1.80 o
   3  -4   3       69.36       76.19      2.30 o
   4  -4   3       11.17       11.59      0.56 o
   5  -4   3       44.25       39.92      1.88 o
   6  -4   3       63.60       67.38      3.66 o
   7  -4   3        2.80        3.18      0.51 o
   8  -4   3        8.05        9.20      1.09 o
   9  -4   3       45.00       45.32      2.68 o
 -10  -3   3       41.36       52.37      5.67 o
  -9  -3   3        0.00       -0.17      0.90 o
  -8  -3   3        0.61        0.76      0.72 o
  -7  -3   3       16.98       13.91      1.09 o
  -6  -3   3      187.46      183.48      6.54 o
  -5  -3   3        6.80       10.23      0.62 o
  -4  -3   3        5.03        3.82      0.42 o
  -3  -3   3      258.90      233.16      7.21 o
  -2  -3   3      206.25      225.06      6.29 o
  -1  -3   3     1967.35     2108.65     56.58 o
   0  -3   3        6.46       11.96      0.46 o
   1  -3   3       39.39       38.80      1.10 o
   2  -3   3       41.82       50.17      1.85 o
   3  -3   3      551.03      557.07     14.78 o
   4  -3   3      162.02      146.66      4.33 o
   5  -3   3      140.54      138.95      4.52 o
   6  -3   3      269.67      281.89     10.25 o
   7  -3   3       56.24       62.14      2.46 o
   8  -3   3        4.86        4.15      0.88 o
   9  -3   3        6.69        8.61      1.46 o
  10  -3   3        0.81        1.07      1.09 o
 -10  -2   3       19.76       18.26      2.91 o
  -9  -2   3        0.60        1.67      1.00 o
  -8  -2   3      174.27      201.07      8.31 o
  -7  -2   3      132.79      138.27      5.65 o
  -6  -2   3        1.48        0.63      0.37 o
  -5  -2   3        2.07        1.67      0.37 o
  -4  -2   3      171.72      177.37      5.71 o
  -3  -2   3      216.26      258.58      8.80 o
  -2  -2   3       17.35       20.28      0.75 o
  -1  -2   3       29.97       38.62      1.06 o
   0  -2   3        5.59        3.08      0.21 o
   1  -2   3      233.03      246.04      6.02 o
   2  -2   3      162.54      157.04      4.05 o
   3  -2   3      201.85      213.37      5.77 o
   4  -2   3     1306.96     1316.96     37.35 o
   5  -2   3        0.16        0.33      0.25 o
   6  -2   3       14.89       15.88      0.93 o
   7  -2   3      409.52      392.48     15.18 o
   8  -2   3       40.10       41.69      2.52 o
   9  -2   3        8.99       10.79      1.30 o
  10  -2   3        5.02        4.03      1.62 o
 -10  -1   3        0.96        2.65      1.09 o
  -9  -1   3        0.20       -0.44      0.63 o
  -8  -1   3       37.31       38.20      2.15 o
  -7  -1   3       46.21       42.94      1.77 o
  -6  -1   3      279.90      255.22      7.53 o
  -5  -1   3       39.84       42.63      1.49 o
  -4  -1   3      698.79      757.67     20.45 o
  -3  -1   3     1725.08     1839.70     59.98 o
  -2  -1   3        1.13        0.12      0.15 o
  -1  -1   3        1.82        2.55      0.25 o
   0  -1   3        6.77        7.27      0.32 o
   1  -1   3       67.09       78.79      2.24 o
   2  -1   3      238.36      224.20      6.13 o
   3  -1   3      810.24      808.79     20.32 o
   4  -1   3     2327.46     2268.70     60.08 o
   5  -1   3        7.68        6.15      0.50 o
   6  -1   3       22.53       22.02      0.98 o
   7  -1   3      321.83      290.14     13.06 o
   8  -1   3       58.95       56.60      3.21 o
   9  -1   3       52.00       50.97      3.10 o
  10  -1   3        0.36        0.31      0.92 o
 -10   0   3        0.00        0.04      0.87 o
  -9   0   3        7.28        7.79      1.00 o
  -8   0   3        4.01        3.75      0.77 o
  -7   0   3      192.16      198.54      7.20 o
  -6   0   3      168.13      169.21      5.08 o
  -5   0   3        7.33       12.35      0.85 o
  -4   0   3       40.93       51.12      1.55 o
  -3   0   3     1276.92     1367.87     36.44 o
  -2   0   3       47.96       53.12      1.65 o
  -1   0   3      247.29      254.34      8.23 o
   0   0   3       61.20       59.64      1.60 o
   1   0   3     1532.06     1586.01     36.57 o
   2   0   3      155.58      164.81      4.28 o
   3   0   3       15.32       18.00      0.69 o
   4   0   3      735.08      748.30     19.11 o
   5   0   3        6.42        7.67      0.49 o
   6   0   3        4.62        4.12      0.50 o
   7   0   3      328.06      327.86     11.27 o
   8   0   3       12.44       11.58      1.29 o
   9   0   3        3.14        2.23      1.02 o
  10   0   3        0.95        0.11      1.19 o
 -10   1   3        5.70        4.48      1.33 o
  -9   1   3        1.66        1.65      0.72 o
  -8   1   3        4.16        3.23      0.73 o
  -7   1   3      202.04      200.30      6.69 o
  -6   1   3       53.05       55.37      2.10 o
  -5   1   3      107.30      110.60      4.01 o
  -4   1   3       44.16       44.86      2.05 o
  -3   1   3      478.83      511.94     13.56 o
  -2   1   3        1.90        2.95      0.19 o
  -1   1   3      818.47      848.88     19.43 o
   0   1   3     2366.43     2377.01     52.39 o
   1   1   3     1074.52     1119.83     24.84 o
   2   1   3       31.32       34.92      0.91 o
   3   1   3      306.33      335.59      9.04 o
   4   1   3      652.42      650.78     16.49 o
   5   1   3       74.37       82.94      2.52 o
   6   1   3        0.94        0.81      0.26 o
   7   1   3       12.04       14.19      1.11 o
   8   1   3        1.26        1.60      0.80 o
   9   1   3        4.94        3.90      1.29 o
  10   1   3        4.83        6.21      1.57 o
 -10   2   3        6.33        4.46      1.42 o
  -9   2   3       10.10       10.32      1.10 o
  -8   2   3        0.61        0.34      0.48 o
  -7   2   3       25.14       22.21      1.51 o
  -6   2   3       18.12       21.91      1.04 o
  -5   2   3      194.71      173.17      5.21 o
  -4   2   3       16.31       21.21      0.95 o
  -3   2   3      287.28      324.42      7.74 o
  -2   2   3      162.92      178.67      7.00 o
  -1   2   3      403.87      379.32      8.64 o
   0   2   3        0.01        0.18      0.11 o
   1   2   3      204.48      231.36      5.95 o
   2   2   3       17.07       15.18      0.50 o
   3   2   3        1.78        0.89      0.23 o
   4   2   3     1290.12     1270.86     33.71 o
   5   2   3      165.54      159.88      4.30 o
   6   2   3      334.47      335.80     10.54 o
   7   2   3       55.50       46.54      2.33 o
   8   2   3       31.73       33.63      3.06 o
   9   2   3        5.89        3.54      1.24 o
 -10   3   3       17.11       13.77      1.53 o
  -9   3   3       13.85       18.86      1.57 o
  -8   3   3        0.38        0.22      0.51 o
  -7   3   3        6.10        6.62      0.61 o
  -6   3   3       81.87       63.43      2.29 o
  -5   3   3        2.30        4.81      0.38 o
  -4   3   3        5.09        4.60      0.49 o
  -3   3   3       30.17       19.53      0.78 o
  -2   3   3       11.10       11.45      0.53 o
  -1   3   3      231.98      255.43      6.88 o
   0   3   3      256.27      243.33      5.86 o
   1   3   3      526.04      506.80     12.93 o
   2   3   3      206.17      225.23      5.81 o
   3   3   3       28.05       24.41      0.83 o
   4   3   3        1.90        0.78      0.31 o
   5   3   3      142.00      136.69      4.18 o
   6   3   3        0.04        0.37      0.43 o
   7   3   3        0.65        0.58      0.63 o
   8   3   3       63.54       61.09      4.28 o
   9   3   3        0.75       -0.04      1.45 o
  -9   4   3        5.89        5.18      0.96 o
  -8   4   3        2.52        1.91      0.57 o
  -7   4   3      270.59      242.06      9.67 o
  -6   4   3       25.32       24.74      1.64 o
  -5   4   3       27.42       17.97      0.96 o
  -4   4   3      323.49      329.23     21.86 o
  -3   4   3     1222.07     1266.70     54.57 o
  -2   4   3       22.44       27.12      1.09 o
  -1   4   3      161.63      147.64      3.82 o
   0   4   3     1738.59     1770.48     46.47 o
   1   4   3      109.77      125.13      3.14 o
   2   4   3        7.18        9.61      0.43 o
   3   4   3       84.47       85.59      2.42 o
   4   4   3       80.11       72.14      2.30 o
   5   4   3       16.93       16.14      0.81 o
   6   4   3       27.13       25.79      1.59 o
   7   4   3        1.81        1.64      0.68 o
   8   4   3        0.50       -0.50      1.07 o
   9   4   3        1.12       -0.66      1.40 o
  -9   5   3       26.20       21.93      3.62 o
  -8   5   3      114.08      117.89      7.86 o
  -7   5   3        8.79        9.14      1.04 o
  -6   5   3       38.91       28.37      1.63 o
  -5   5   3        1.44        1.00      0.20 o
  -4   5   3      198.40      164.98      9.57 o
  -3   5   3       68.80       66.45      2.93 o
  -2   5   3      405.16      406.04     14.89 o
  -1   5   3       87.46      106.76      2.73 o
   0   5   3      636.37      716.23     17.92 o
   1   5   3      246.37      268.97      6.88 o
   2   5   3      207.72      219.50      6.49 o
   3   5   3        5.46        5.55      0.42 o
   4   5   3       35.76       34.14      1.24 o
   5   5   3       56.70       54.14      1.84 o
   6   5   3       14.98       11.28      1.20 o
   7   5   3       12.21       17.76      1.89 o
   8   5   3        0.04       -0.80      0.98 o
   9   5   3        0.06        1.94      1.75 o
  -9   6   3       13.15       14.28      1.58 o
  -8   6   3        0.84        0.52      0.42 o
  -7   6   3       11.30        9.91      0.80 o
  -6   6   3        1.04        1.36      0.26 o
  -5   6   3       19.84       17.35      2.32 o
  -4   6   3      191.01      168.77     21.88 o
  -3   6   3       58.56       64.00      2.49 o
  -2   6   3       12.48        7.50      0.45 o
  -1   6   3       38.76       34.19      1.66 o
   0   6   3       41.85       40.94      1.28 o
   1   6   3        7.29        9.96      0.52 o
   2   6   3       93.25       99.34      2.93 o
   3   6   3       22.95       20.88      0.90 o
   4   6   3       10.84       11.95      0.90 o
   5   6   3        0.04        0.26      0.42 o
   6   6   3        1.29       -0.13      0.80 o
   7   6   3       26.35       28.12      2.69 o
   8   6   3        0.20        0.14      0.95 o
  -9   7   3        0.06        0.51      0.96 o
  -8   7   3        8.20        8.95      0.82 o
  -7   7   3        0.09       -0.19      0.34 o
  -6   7   3       10.65       13.72      1.55 o
  -5   7   3       27.00       23.13      3.06 o
  -4   7   3       72.49       56.09      2.97 o
  -3   7   3     2046.44     1790.61     58.18 o
  -2   7   3       57.92       60.48      2.36 o
  -1   7   3      373.32      359.97     10.33 o
   0   7   3      285.13      273.76      9.71 o
   1   7   3       84.43       81.99      2.44 o
   2   7   3        5.34        6.21      0.53 o
   3   7   3        0.71        0.54      0.39 o
   4   7   3       52.27       51.48      2.53 o
   5   7   3       24.02       21.16      1.48 o
   6   7   3       65.64       64.61      4.24 o
   7   7   3       15.60       19.51      2.14 o
   8   7   3        0.38       -0.96      0.96 o
  -8   8   3        9.58        8.35      1.01 o
  -7   8   3       15.45       12.45      1.30 o
  -6   8   3       33.24       27.83      3.72 o
  -5   8   3       53.94       65.00      6.37 o
  -4   8   3      274.17      226.82     25.09 o
  -3   8   3      243.26      218.03      9.03 o
  -2   8   3      252.73      254.97      8.07 o
  -1   8   3       88.21       84.69      2.92 o
   0   8   3      210.96      224.18      7.21 o
   1   8   3       29.27       28.87      1.27 o
   2   8   3       71.26       67.43      2.69 o
   3   8   3        1.68        2.74      0.65 o
   4   8   3       55.32       54.56      2.68 o
   5   8   3       22.50       20.45      1.71 o
   6   8   3        0.33       -0.64      0.85 o
   7   8   3        0.42       -0.54      0.96 o
  -7   9   3        5.06        1.51      1.74 o
  -6   9   3        0.38        1.05      1.54 o
  -5   9   3        0.00        2.28      1.47 o
  -4   9   3        0.02       -0.01      0.49 o
  -3   9   3       96.07       81.71      2.80 o
  -2   9   3      217.17      227.63      9.79 o
  -1   9   3        4.48        4.21      0.54 o
   0   9   3      462.22      458.82     15.78 o
   1   9   3       21.24       22.68      1.28 o
   2   9   3       20.99       20.66      1.68 o
   3   9   3       32.84       31.78      1.84 o
   4   9   3        5.21        5.09      0.88 o
   5   9   3       48.69       54.63      5.75 o
   6   9   3        1.31       -0.14      0.94 o
   7   9   3       81.60       76.39     10.34 o
  -7  10   3       15.98       13.77      2.91 o
  -6  10   3       11.20       11.18      2.65 o
  -5  10   3       16.45       14.61      2.74 o
  -4  10   3        0.79        0.89      0.35 o
  -3  10   3        1.71        2.70      0.38 o
  -2  10   3        0.19        0.16      0.36 o
  -1  10   3       13.54       12.56      0.85 o
   0  10   3        0.00       -0.44      0.44 o
   1  10   3       18.60       14.78      1.40 o
   2  10   3        1.22        1.35      0.79 o
   3  10   3       44.04       50.55      3.07 o
   4  10   3       45.69       48.13      3.08 o
   5  10   3       18.37       17.49      2.80 o
   6  10   3        1.36        1.40      1.47 o
  -6  11   3       13.06       19.81      3.42 o
  -5  11   3       23.23       28.18      4.14 o
  -4  11   3       28.08       32.47      3.46 o
  -3  11   3        9.29       12.44      0.87 o
  -2  11   3        7.47        6.40      0.62 o
  -1  11   3        0.08       -0.29      0.46 o
   0  11   3        8.46        8.68      1.10 o
   1  11   3        2.47        2.04      0.87 o
   2  11   3        0.86        0.20      0.87 o
   3  11   3       26.61       28.45      3.45 o
   4  11   3        0.20        1.29      0.96 o
   5  11   3        0.22       -0.08      1.48 o
  -5  12   3        5.18        4.11      0.76 o
  -4  12   3        5.95        6.16      0.97 o
  -3  12   3        6.95        7.66      0.63 o
  -2  12   3        0.94        0.63      0.50 o
  -1  12   3        0.03        0.25      0.66 o
   0  12   3       34.40       36.28      2.65 o
   1  12   3       23.31       29.83      2.18 o
   2  12   3       10.84       11.49      1.47 o
   3  12   3        1.27        3.17      1.12 o
   4  12   3        0.74        0.92      1.56 o
  -3  13   3        1.92        2.53      0.69 o
  -2  13   3        0.14       -0.14      0.72 o
  -1  13   3        0.34       -0.02      0.75 o
   0  13   3        1.97        0.76      0.83 o
   1  13   3        0.00        0.23      0.90 o
   2  13   3        1.18        1.23      1.03 o
  -1 -14   4       26.14       28.93      2.71 o
   0 -14   4        0.00        0.57      0.83 o
   1 -14   4        0.64       -0.71      0.89 o
  -3 -13   4        2.77        1.33      1.60 o
  -2 -13   4       19.06       14.13      1.68 o
  -1 -13   4        0.64        0.39      0.88 o
   0 -13   4       19.64       18.50      1.72 o
   1 -13   4       11.80       11.32      1.56 o
   2 -13   4        0.57       -0.66      0.67 o
   3 -13   4        0.08        1.04      0.72 o
   4 -13   4        0.49        0.09      0.78 o
  -5 -12   4        4.17        2.32      1.73 o
  -4 -12   4        7.79        7.10      2.21 o
  -3 -12   4        9.03        6.67      1.36 o
  -2 -12   4       21.87       21.45      1.96 o
  -1 -12   4        0.35        1.12      0.85 o
   0 -12   4        1.95        1.24      0.80 o
   1 -12   4       17.23       14.31      1.37 o
   2 -12   4       23.97       17.32      2.38 o
   3 -12   4        5.47        4.75      0.86 o
   4 -12   4        2.27        0.23      0.60 o
   5 -12   4        3.06        4.42      0.98 o
  -6 -11   4       11.67       16.80      2.75 o
  -5 -11   4        4.49        2.59      1.87 o
  -4 -11   4        0.29       -1.20      1.20 o
  -3 -11   4        0.50        0.69      0.89 o
  -2 -11   4        0.10       -0.57      0.75 o
  -1 -11   4       14.64       14.49      1.43 o
   0 -11   4       54.27       44.02      2.63 o
   1 -11   4        4.18        3.23      0.79 o
   2 -11   4        0.51        0.60      0.64 o
   3 -11   4       80.03       62.00      3.23 o
   4 -11   4        0.68       -0.15      0.50 o
   5 -11   4       14.96       13.40      1.14 o
   6 -11   4        3.64        2.52      0.91 o
  -7 -10   4       18.35       19.05      5.07 o
  -6 -10   4        0.31       -0.65      1.04 o
  -5 -10   4        3.37        7.54      1.47 o
  -4 -10   4        7.89       10.71      1.61 o
  -3 -10   4       56.61       58.26      2.95 o
  -2 -10   4       94.40       97.13      4.22 o
  -1 -10   4        1.34        1.58      0.73 o
   0 -10   4        1.04        1.31      0.66 o
   1 -10   4        0.74        0.06      0.48 o
   2 -10   4       10.58        9.31      1.08 o
   3 -10   4        4.79        4.07      0.65 o
   4 -10   4       22.75       25.08      1.43 o
   5 -10   4        5.04        3.70      0.62 o
   6 -10   4       11.53       11.15      1.01 o
   7 -10   4        2.32        3.92      0.92 o
  -7  -9   4        0.23       -0.10      1.08 o
  -6  -9   4        3.82        3.91      1.28 o
  -5  -9   4        1.57        0.61      0.93 o
  -4  -9   4        0.18        0.41      0.63 o
  -3  -9   4       24.28       25.38      1.77 o
  -2  -9   4      197.83      194.16      7.77 o
  -1  -9   4       25.20       25.63      1.85 o
   0  -9   4       95.10      107.86      4.09 o
   1  -9   4        1.69        2.14      0.53 o
   2  -9   4        0.41       -0.36      0.36 o
   3  -9   4        9.13        9.72      0.99 o
   4  -9   4        1.36        1.04      0.49 o
   5  -9   4        0.02       -0.18      0.40 o
   6  -9   4        7.03        9.53      0.92 o
   7  -9   4        0.14        0.10      0.49 o
  -8  -8   4        4.35        4.54      1.44 o
  -7  -8   4       11.50       11.28      1.76 o
  -6  -8   4        6.39        5.45      1.39 o
  -5  -8   4        7.64        4.96      1.21 o
  -4  -8   4        5.18        2.89      0.76 o
  -3  -8   4        8.95       11.00      0.93 o
  -2  -8   4      126.09      115.57      4.81 o
  -1  -8   4      461.43      480.51     15.10 o
   0  -8   4      178.16      169.90      5.54 o
   1  -8   4       22.67       23.97      1.18 o
   2  -8   4        0.13       -0.36      0.36 o
   3  -8   4        5.23        5.93      0.64 o
   4  -8   4       38.63       38.66      1.66 o
   5  -8   4       14.01       13.96      0.88 o
   6  -8   4       23.97       27.69      2.64 o
   7  -8   4       27.09       29.54      2.70 o
   8  -8   4       11.10       13.10      1.48 o
  -8  -7   4        2.03        1.96      1.19 o
  -7  -7   4        0.48        0.57      1.02 o
  -6  -7   4       16.39       12.86      1.73 o
  -5  -7   4       40.76       43.68      2.67 o
  -4  -7   4      113.87      113.69      4.10 o
  -3  -7   4       54.19       59.00      2.11 o
  -2  -7   4      204.14      198.23      6.56 o
  -1  -7   4       41.56       47.93      1.85 o
   0  -7   4       21.24       19.82      0.94 o
   1  -7   4       31.97       42.95      1.60 o
   2  -7   4      103.00      109.78      3.98 o
   3  -7   4        6.56        9.86      0.70 o
   4  -7   4        7.36       10.45      1.02 o
   5  -7   4       42.83       36.95      1.79 o
   6  -7   4        0.45        0.65      0.45 o
   7  -7   4        0.02        0.45      0.49 o
   8  -7   4       21.37       23.11      2.03 o
  -9  -6   4        0.02        1.23      1.94 o
  -8  -6   4        0.84        0.86      0.94 o
  -7  -6   4       27.89       30.60      2.63 o
  -6  -6   4      291.50      305.96     16.24 o
  -5  -6   4       29.93       36.39      1.88 o
  -4  -6   4     1101.32     1161.35     33.27 o
  -3  -6   4       79.71       89.51      2.94 o
  -2  -6   4      184.19      184.68      6.98 o
  -1  -6   4        8.94        8.78      0.53 o
   0  -6   4      175.71      181.73      5.39 o
   1  -6   4       63.70       62.39      2.34 o
   2  -6   4       13.30       16.57      0.89 o
   3  -6   4      190.31      212.77      6.75 o
   4  -6   4      204.06      220.14      8.50 o
   5  -6   4       16.02       18.31      1.58 o
   6  -6   4      105.01      103.97      3.92 o
   7  -6   4       13.38       15.24      1.35 o
   8  -6   4        9.01       12.54      1.18 o
   9  -6   4        1.33        2.72      0.88 o
  -9  -5   4       35.96       48.86      5.51 o
  -8  -5   4        6.31        6.37      1.03 o
  -7  -5   4       30.84       33.09      2.02 o
  -6  -5   4        0.01        0.57      0.69 o
  -5  -5   4      775.06      783.86     22.46 o
  -4  -5   4       59.87       60.43      2.09 o
  -3  -5   4       52.69       74.85      2.65 o
  -2  -5   4      146.01      172.83      5.63 o
  -1  -5   4      138.34      144.57      4.08 o
   0  -5   4        7.47        7.09      0.42 o
   1  -5   4      138.87      142.97      3.96 o
   2  -5   4       85.43      101.62      3.07 o
   3  -5   4      135.24      148.66      4.82 o
   4  -5   4       11.32       10.34      0.54 o
   5  -5   4        5.74        6.54      0.60 o
   6  -5   4       12.55       11.88      0.82 o
   7  -5   4        1.17        1.11      0.52 o
   8  -5   4        0.14       -0.22      0.56 o
   9  -5   4        7.11        7.46      1.10 o
  -9  -4   4        0.16        0.43      1.57 o
  -8  -4   4       37.11       40.68      2.65 o
  -7  -4   4       15.63       16.00      1.22 o
  -6  -4   4       97.78      102.16      6.90 o
  -5  -4   4        2.53        1.49      0.41 o
  -4  -4   4      182.86      216.81      6.14 o
  -3  -4   4     2292.87     2386.81     68.90 o
  -2  -4   4      177.39      209.65      6.27 o
  -1  -4   4        1.52        1.14      0.40 o
   0  -4   4        0.00       -0.20      0.20 o
   1  -4   4      531.20      565.84     14.15 o
   2  -4   4       42.63       48.91      1.48 o
   3  -4   4      188.66      204.24      6.53 o
   4  -4   4      513.56      445.45     16.36 o
   5  -4   4      181.98      175.02      5.68 o
   6  -4   4      226.14      223.53      7.96 o
   7  -4   4        7.68        8.64      0.88 o
   8  -4   4        4.36        3.48      0.76 o
   9  -4   4       29.02       33.60      2.25 o
  -9  -3   4       11.09       12.27      1.66 o
  -8  -3   4        7.23        5.34      1.03 o
  -7  -3   4       19.92       19.48      1.33 o
  -6  -3   4       30.53       26.40      2.19 o
  -5  -3   4       88.36       92.44      3.14 o
  -4  -3   4       21.67       19.76      0.92 o
  -3  -3   4      500.71      607.16     17.61 o
  -2  -3   4       17.94       19.93      0.78 o
  -1  -3   4        0.59        1.46      0.20 o
   0  -3   4        5.98        5.72      0.33 o
   1  -3   4       79.25       85.25      2.31 o
   2  -3   4        0.48        1.64      0.22 o
   3  -3   4      600.78      607.72     16.18 o
   4  -3   4       42.41       53.85      2.38 o
   5  -3   4      161.92      155.15      4.65 o
   6  -3   4      125.47      103.40      3.53 o
   7  -3   4      762.82      781.32     29.65 o
   8  -3   4        2.08        2.92      1.06 o
   9  -3   4        0.63        0.72      0.82 o
 -10  -2   4       16.75       18.52      1.97 o
  -9  -2   4        4.81        4.31      0.93 o
  -8  -2   4        2.02        3.75      0.84 o
  -7  -2   4       77.52       73.94      3.30 o
  -6  -2   4      190.22      202.57      6.53 o
  -5  -2   4        2.00        1.91      0.34 o
  -4  -2   4     1080.42     1176.82     36.99 o
  -3  -2   4      267.22      310.35      9.93 o
  -2  -2   4      645.59      648.89     16.43 o
  -1  -2   4        4.07        2.19      0.23 o
   0  -2   4     1894.71     1926.07     48.49 o
   1  -2   4      203.08      193.52      5.34 o
   2  -2   4       65.58       75.34      2.07 o
   3  -2   4      588.36      616.91     15.65 o
   4  -2   4      417.61      402.68     11.55 o
   5  -2   4       14.89       12.29      0.71 o
   6  -2   4     1205.53     1135.10     30.52 o
   7  -2   4      144.02      123.99      5.19 o
   8  -2   4       28.73       25.40      1.90 o
   9  -2   4       47.25       55.94      3.55 o
 -10  -1   4        2.16        3.91      1.25 o
  -9  -1   4        5.48        7.65      1.48 o
  -8  -1   4        1.22        1.02      0.68 o
  -7  -1   4       72.73       79.54      3.22 o
  -6  -1   4      798.99      789.46     22.76 o
  -5  -1   4       52.52       51.37      2.38 o
  -4  -1   4       84.90       85.57      2.52 o
  -3  -1   4      310.08      329.28     10.27 o
  -2  -1   4       53.94       53.29      1.72 o
  -1  -1   4      255.96      312.89      7.98 o
   0  -1   4      753.17      774.56     18.72 o
   1  -1   4      365.68      404.97     10.33 o
   2  -1   4     2508.82     2675.82     71.25 o
   3  -1   4      228.62      263.09      7.24 o
   4  -1   4       52.53       43.53      1.34 o
   5  -1   4        8.15        7.35      0.80 o
   6  -1   4      513.80      542.78     15.62 o
   7  -1   4       16.08       14.07      1.35 o
   8  -1   4        1.93        1.41      0.83 o
   9  -1   4       11.37        9.51      1.38 o
 -10   0   4        9.39        7.90      1.43 o
  -9   0   4        0.09        0.29      0.65 o
  -8   0   4        0.00       -0.07      0.59 o
  -7   0   4       47.75       43.53      2.13 o
  -6   0   4      273.85      307.24     11.77 o
  -5   0   4       89.81       85.00      2.55 o
  -4   0   4       61.89       69.85      2.34 o
  -3   0   4      256.91      285.93      7.34 o
  -2   0   4       21.27       18.13      1.18 o
  -1   0   4      334.57      359.68      9.84 o
   0   0   4      852.25      916.54     23.13 o
   1   0   4     3004.73     3095.33     71.10 o
   2   0   4       84.99       89.27      2.45 o
   3   0   4     1454.99     1573.25     41.77 o
   4   0   4       64.15       60.01      1.78 o
   5   0   4       83.56       84.08      2.72 o
   6   0   4        1.06        1.19      0.43 o
   7   0   4      148.48      148.24      6.05 o
   8   0   4        5.41        4.00      1.00 o
   9   0   4       18.31       15.43      1.64 o
 -10   1   4       37.24       45.68      3.79 o
  -9   1   4        1.89        2.05      0.79 o
  -8   1   4        7.84        6.15      0.90 o
  -7   1   4       55.80       64.47      2.47 o
  -6   1   4       97.40       96.46      3.11 o
  -5   1   4       24.28       27.92      1.01 o
  -4   1   4        6.76        6.42      0.57 o
  -3   1   4      312.32      354.74     11.14 o
  -2   1   4       89.09      100.48      2.89 o
  -1   1   4       98.36       95.05      2.29 o
   0   1   4        0.00       -0.03      0.14 o
   1   1   4      171.32      165.97      3.94 o
   2   1   4      529.92      578.16     13.51 o
   3   1   4       36.22       31.53      1.42 o
   4   1   4      292.12      353.93      9.15 o
   5   1   4       23.20       16.10      0.78 o
   6   1   4       64.06       71.38      2.83 o
   7   1   4        0.31        0.27      0.52 o
   8   1   4        0.91        0.27      1.18 o
   9   1   4        8.22        6.82      1.24 o
 -10   2   4        1.60        1.45      0.84 o
  -9   2   4        1.48        1.27      0.74 o
  -8   2   4       18.73       21.18      1.29 o
  -7   2   4       23.06       27.26      1.63 o
  -6   2   4        1.51        1.17      0.41 o
  -5   2   4      119.39      120.13      4.42 o
  -4   2   4       22.07       20.13      0.65 o
  -3   2   4      216.79      274.18      7.74 o
  -2   2   4     1192.24     1178.21     40.17 o
  -1   2   4      119.51      131.01      3.23 o
   0   2   4      675.05      747.30     17.94 o
   1   2   4      266.69      295.48      7.52 o
   2   2   4       59.73       53.59      1.34 o
   3   2   4       74.62       64.89      1.86 o
   4   2   4        0.08       -0.24      0.24 o
   5   2   4       45.89       46.18      1.50 o
   6   2   4       10.97       13.87      0.93 o
   7   2   4        0.94       -0.02      0.57 o
   8   2   4        0.54        0.87      0.92 o
   9   2   4       19.16       20.26      3.21 o
  -9   3   4        5.37        4.26      0.87 o
  -8   3   4       70.23       67.58      3.13 o
  -7   3   4       18.72       18.51      1.60 o
  -6   3   4       53.32       40.63      1.62 o
  -5   3   4       57.70       56.40      2.15 o
  -4   3   4       11.23       11.39      0.51 o
  -3   3   4      573.50      629.39     18.24 o
  -2   3   4       15.57       18.89      0.58 o
  -1   3   4     3124.08     3436.31     83.97 o
   0   3   4      628.19      636.75     15.27 o
   1   3   4       47.35       47.72      1.39 o
   2   3   4       34.32       39.04      1.18 o
   3   3   4       13.98       15.50      0.66 o
   4   3   4        4.26        4.10      0.42 o
   5   3   4      357.80      353.52      9.68 o
   6   3   4        0.00        0.22      0.52 o
   7   3   4       52.51       54.14      2.67 o
   8   3   4       14.08       12.85      1.64 o
   9   3   4       21.05       23.81      3.45 o
  -9   4   4        1.62        2.00      0.85 o
  -8   4   4       78.61       68.28      4.95 o
  -7   4   4        6.38        4.81      0.63 o
  -6   4   4        1.26        0.41      0.40 o
  -5   4   4        0.10       -0.22      0.22 o
  -4   4   4        0.37        1.21      0.23 o
  -3   4   4       14.23       12.08      0.58 o
  -2   4   4       27.80       44.64      1.49 o
  -1   4   4      775.59      821.96     25.43 o
   0   4   4      128.41      140.84      3.86 o
   1   4   4      191.15      187.89      4.65 o
   2   4   4       63.45       58.72      1.55 o
   3   4   4      140.40      130.28      3.54 o
   4   4   4        0.81        1.13      0.32 o
   5   4   4        6.51        5.55      0.54 o
   6   4   4       66.24       59.65      2.83 o
   7   4   4       20.00       13.22      1.66 o
   8   4   4       12.48       14.61      1.79 o
   9   4   4       26.27       37.67      4.49 o
  -9   5   4        6.59        7.27      0.87 o
  -8   5   4        9.53        8.16      0.68 o
  -7   5   4       11.03       10.03      0.67 o
  -6   5   4      163.43      162.99      7.32 o
  -5   5   4        0.13       -0.06      0.30 o
  -4   5   4      239.44      185.70      9.95 o
  -3   5   4        7.43        5.85      0.37 o
  -2   5   4      186.98      178.14      5.11 o
  -1   5   4        7.18        8.13      0.37 o
   0   5   4       20.53       24.36      0.87 o
   1   5   4       91.93      105.87      2.86 o
   2   5   4      383.98      407.64     10.50 o
   3   5   4       30.80       32.71      1.08 o
   4   5   4        9.47        8.36      0.60 o
   5   5   4      102.76      106.27      3.24 o
   6   5   4       42.58       40.48      2.94 o
   7   5   4        5.75        6.87      1.82 o
   8   5   4        5.93        4.27      1.29 o
   9   5   4        0.19       -0.29      1.58 o
  -9   6   4        1.27        1.16      0.58 o
  -8   6   4        0.18        0.48      0.40 o
  -7   6   4       22.06       20.89      1.37 o
  -6   6   4        1.40        1.00      0.30 o
  -5   6   4      350.76      260.43     12.29 o
  -4   6   4        6.62        5.24      0.41 o
  -3   6   4      797.37      726.15     22.68 o
  -2   6   4       42.17       42.01      1.38 o
  -1   6   4      387.71      417.86     11.21 o
   0   6   4       47.39       52.65      1.62 o
   1   6   4        4.27        5.93      0.43 o
   2   6   4       57.25       60.49      2.25 o
   3   6   4        2.44        2.00      0.38 o
   4   6   4       39.64       39.25      1.68 o
   5   6   4       45.85       49.41      2.81 o
   6   6   4        2.35        2.08      0.98 o
   7   6   4        1.70        0.93      0.97 o
   8   6   4        0.74        0.60      1.13 o
  -8   7   4        0.01        0.52      0.41 o
  -7   7   4        0.01        0.02      0.39 o
  -6   7   4        8.34        6.72      1.17 o
  -5   7   4        3.52        3.88      0.71 o
  -4   7   4      264.36      251.18      9.71 o
  -3   7   4       22.99       20.33      1.27 o
  -2   7   4      216.04      201.63      7.52 o
  -1   7   4      102.40       93.77      3.18 o
   0   7   4      104.94       92.89      2.93 o
   1   7   4        4.65        7.00      0.50 o
   2   7   4      228.11      217.25      7.01 o
   3   7   4       16.58       13.01      0.84 o
   4   7   4       15.63       13.69      1.38 o
   5   7   4      161.72      153.89      7.20 o
   6   7   4        0.37        0.21      0.96 o
   7   7   4       35.09       38.87      4.39 o
   8   7   4        0.02        0.83      1.26 o
  -8   8   4       47.99       53.66      3.92 o
  -7   8   4        7.17        8.72      1.13 o
  -6   8   4       23.41       27.25      1.93 o
  -5   8   4        4.57        5.04      1.18 o
  -4   8   4       98.93       81.80      3.38 o
  -3   8   4       62.70       60.86      2.54 o
  -2   8   4       11.19       11.22      0.79 o
  -1   8   4      221.60      219.63      7.10 o
   0   8   4       97.41       91.12      3.16 o
   1   8   4       10.06        9.87      0.61 o
   2   8   4      273.04      271.35      9.44 o
   3   8   4      216.78      218.13      8.63 o
   4   8   4       40.23       37.83      2.09 o
   5   8   4       12.17       10.17      3.21 o
   6   8   4       52.08       57.17      7.26 o
   7   8   4       54.91       59.73      4.26 o
  -7   9   4        4.24        4.41      1.29 o
  -6   9   4        3.99        5.00      1.98 o
  -5   9   4       20.44       23.51      5.05 o
  -4   9   4       38.51       38.08      2.60 o
  -3   9   4      113.32      113.56      5.17 o
  -2   9   4        0.53        0.14      0.34 o
  -1   9   4       22.49       23.50      1.12 o
   0   9   4       30.36       33.73      1.47 o
   1   9   4        0.11       -0.39      0.51 o
   2   9   4       98.53       95.65      4.89 o
   3   9   4       56.31       61.31      3.51 o
   4   9   4       20.99       25.29      1.72 o
   5   9   4       46.14       53.53     10.24 o
   6   9   4       17.44       17.20      2.05 o
   7   9   4       24.63       23.26      2.52 o
  -6  10   4       66.78       95.78      9.09 o
  -5  10   4        5.18        5.57      0.67 o
  -4  10   4        0.62        0.34      0.31 o
  -3  10   4       20.01       22.07      1.60 o
  -2  10   4       22.56       25.72      1.17 o
  -1  10   4       11.97       12.41      0.80 o
   0  10   4        0.25       -0.50      0.50 o
   1  10   4        0.32       -0.45      0.65 o
   2  10   4       11.31       11.48      1.31 o
   3  10   4        4.27        3.90      1.07 o
   4  10   4       11.90       11.74      1.53 o
   5  10   4       14.74       12.72      2.51 o
   6  10   4        0.08       -1.18      1.52 o
  -6  11   4        0.21        0.06      1.57 o
  -5  11   4       12.55       12.23      1.32 o
  -4  11   4        0.01       -0.11      0.41 o
  -3  11   4        0.48       -0.01      0.36 o
  -2  11   4        0.11        0.36      0.41 o
  -1  11   4        5.43        6.58      0.89 o
   0  11   4        3.10        3.18      0.84 o
   1  11   4        0.02       -0.82      0.85 o
   2  11   4       20.54       19.80      1.80 o
   3  11   4       48.81       63.52      4.65 o
   4  11   4        1.15        2.00      1.15 o
   5  11   4       10.45       12.22      2.71 o
  -4  12   4        1.63        2.16      0.76 o
  -3  12   4        0.42        0.08      0.42 o
  -2  12   4        0.43        0.53      0.52 o
  -1  12   4        1.78        1.88      0.78 o
   0  12   4        0.28       -0.33      0.72 o
   1  12   4       10.12        8.70      1.27 o
   2  12   4       23.43       24.32      2.75 o
   3  12   4       16.31       18.16      2.98 o
  -2  13   4        1.86        0.88      0.87 o
  -1  13   4        0.49        1.12      1.03 o
   0  13   4        0.63        0.01      0.77 o
   1  13   4        3.71        6.97      1.27 o
   2  13   4        0.87        2.69      1.87 o
  -3 -13   5        0.43       -0.61      1.43 o
  -2 -13   5        1.87        1.78      1.46 o
  -1 -13   5       13.01       12.54      1.71 o
   0 -13   5       16.77       14.05      1.53 o
   1 -13   5        6.45        5.15      1.31 o
   2 -13   5       24.30       19.49      3.36 o
   3 -13   5        0.10       -0.15      0.74 o
  -4 -12   5        5.00        7.49      2.30 o
  -3 -12   5        3.38        2.80      1.10 o
  -2 -12   5       20.16       18.71      2.79 o
  -1 -12   5       18.45       15.88      1.63 o
   0 -12   5       10.41        9.89      1.77 o
   1 -12   5       44.35       48.51      2.90 o
   2 -12   5       12.23       10.99      1.95 o
   3 -12   5        0.28        0.15      0.65 o
   4 -12   5        2.48        1.48      0.75 o
   5 -12   5        2.73        4.10      1.03 o
  -6 -11   5        8.93        9.12      2.04 o
  -5 -11   5        6.19        4.23      1.92 o
  -4 -11   5        6.20        2.10      1.62 o
  -3 -11   5       42.01       45.35      3.01 o
  -2 -11   5       11.90       11.52      1.40 o
  -1 -11   5        1.04        0.08      0.75 o
   0 -11   5        1.49        1.74      0.78 o
   1 -11   5        5.43        7.46      1.05 o
   2 -11   5        4.67        3.84      0.83 o
   3 -11   5        8.86       11.98      1.98 o
   4 -11   5       13.88       18.82      2.65 o
   5 -11   5       14.24       17.76      1.54 o
   6 -11   5        7.34       12.05      1.41 o
  -6 -10   5        4.33        3.39      1.31 o
  -5 -10   5        1.22        2.28      1.15 o
  -4 -10   5       93.52      105.94      5.29 o
  -3 -10   5       31.96       31.19      1.92 o
  -2 -10   5        9.43        9.52      1.04 o
  -1 -10   5       27.53       25.22      2.69 o
   0 -10   5        4.54        4.78      0.90 o
   1 -10   5        1.21        1.12      0.66 o
   2 -10   5        1.37        0.67      0.59 o
   3 -10   5        0.01        0.03      0.53 o
   4 -10   5       35.33       34.23      3.11 o
   5 -10   5        0.22        0.18      0.59 o
   6 -10   5       13.78       17.16      1.37 o
   7 -10   5        0.07       -0.09      0.76 o
  -7  -9   5       72.16       70.79      4.90 o
  -6  -9   5       10.57        6.51      1.52 o
  -5  -9   5        1.22        1.56      1.11 o
  -4  -9   5        7.68        9.26      1.08 o
  -3  -9   5       55.19       59.95      2.90 o
  -2  -9   5        0.64       -0.55      0.55 o
  -1  -9   5        0.00        0.44      0.56 o
   0  -9   5       36.95       37.76      2.28 o
   1  -9   5       15.35       14.32      1.07 o
   2  -9   5        0.58       -0.26      0.43 o
   3  -9   5       10.63       10.38      0.91 o
   4  -9   5        3.11        3.85      0.65 o
   5  -9   5       12.27        9.44      0.81 o
   6  -9   5        0.03       -0.05      0.48 o
   7  -9   5        0.48        0.26      0.64 o
  -8  -8   5       47.25       46.78      3.79 o
  -7  -8   5       27.68       26.94      2.65 o
  -6  -8   5        7.28        5.81      1.45 o
  -5  -8   5       97.31       92.44      5.66 o
  -4  -8   5       14.23       13.26      1.21 o
  -3  -8   5        0.03       -0.54      0.54 o
  -2  -8   5      118.60      107.81      4.05 o
  -1  -8   5       14.38       15.79      0.93 o
   0  -8   5        3.42        3.86      0.51 o
   1  -8   5        0.34       -0.32      0.34 o
   2  -8   5        0.00        0.29      0.46 o
   3  -8   5       49.30       52.59      3.02 o
   4  -8   5       20.74       24.86      1.27 o
   5  -8   5        4.66        4.22      0.61 o
   6  -8   5       17.24       17.38      1.16 o
   7  -8   5       24.18       34.53      3.14 o
   8  -8   5        2.39        4.83      1.14 o
  -8  -7   5       34.70       32.23      2.97 o
  -7  -7   5       65.97       63.64      7.00 o
  -6  -7   5      328.97      305.75     24.34 o
  -5  -7   5      213.64      204.90     11.21 o
  -4  -7   5       22.94       24.10      1.40 o
  -3  -7   5      206.32      199.60      7.18 o
  -2  -7   5      204.08      197.53      6.43 o
  -1  -7   5      128.84      127.09      3.99 o
   0  -7   5        1.50        1.12      0.36 o
   1  -7   5       16.04       17.11      0.87 o
   2  -7   5       60.47       75.29      3.97 o
   3  -7   5       14.07       12.24      0.84 o
   4  -7   5        2.59        3.82      0.56 o
   5  -7   5      134.65      135.09      6.71 o
   6  -7   5       31.99       30.79      1.52 o
   7  -7   5        3.91        4.57      0.84 o
   8  -7   5       53.59       59.23      3.24 o
  -8  -6   5        0.16       -0.12      1.07 o
  -7  -6   5        1.08        0.75      1.32 o
  -6  -6   5        3.19        3.69      1.17 o
  -5  -6   5      126.83      106.29      4.61 o
  -4  -6   5      529.86      516.70     16.19 o
  -3  -6   5       20.62       20.86      1.10 o
  -2  -6   5      485.74      475.25     12.96 o
  -1  -6   5       51.47       40.17      1.39 o
   0  -6   5       14.79       14.92      0.74 o
   1  -6   5       33.15       32.96      1.32 o
   2  -6   5       30.32       28.93      1.23 o
   3  -6   5      152.21      149.67      6.09 o
   4  -6   5      405.99      396.98     13.77 o
   5  -6   5       93.98       93.03      3.53 o
   6  -6   5       11.50       13.90      1.05 o
   7  -6   5       49.53       48.46      2.80 o
   8  -6   5        0.89        0.68      0.68 o
   9  -6   5        6.43        8.81      1.96 o
  -9  -5   5      102.83      113.15     10.13 o
  -8  -5   5        4.52        2.71      1.20 o
  -7  -5   5        0.02        0.68      0.79 o
  -6  -5   5       74.65       65.19      3.58 o
  -5  -5   5      147.73      143.05      4.79 o
  -4  -5   5      196.20      206.57      7.27 o
  -3  -5   5        9.06        6.70      0.97 o
  -2  -5   5      298.94      293.15      8.56 o
  -1  -5   5       64.36       71.26      2.18 o
   0  -5   5       12.52       11.93      0.59 o
   1  -5   5       24.95       21.79      0.84 o
   2  -5   5      284.81      299.27      8.05 o
   3  -5   5      384.61      384.66     11.10 o
   4  -5   5      185.51      179.26      5.82 o
   5  -5   5      224.82      230.23      8.20 o
   6  -5   5      114.53      107.67      4.11 o
   7  -5   5        3.55        2.29      0.73 o
   8  -5   5       58.10       61.11      4.07 o
   9  -5   5        1.49        0.71      0.85 o
  -9  -4   5        0.14        1.12      1.85 o
  -8  -4   5        2.17        2.03      0.91 o
  -7  -4   5       47.88       59.32      2.87 o
  -6  -4   5       47.96       51.77      2.95 o
  -5  -4   5       45.27       50.08      2.19 o
  -4  -4   5        0.22        0.21      0.32 o
  -3  -4   5       46.02       47.56      2.79 o
  -2  -4   5       20.33       30.07      1.11 o
  -1  -4   5       77.23       97.73      3.04 o
   0  -4   5      254.70      275.84      7.11 o
   1  -4   5       67.84       80.83      2.25 o
   2  -4   5       30.25       32.99      1.12 o
   3  -4   5       27.10       31.21      1.16 o
   4  -4   5      416.01      413.29     13.02 o
   5  -4   5      932.76      920.48     30.93 o
   6  -4   5      264.00      237.14      8.50 o
   7  -4   5        0.11        0.35      0.65 o
   8  -4   5        8.51        9.76      1.06 o
   9  -4   5        4.42        5.78      1.11 o
  -9  -3   5       74.70       85.93      4.20 o
  -8  -3   5       20.58       22.51      1.83 o
  -7  -3   5       36.34       41.16      2.18 o
  -6  -3   5       77.77       71.22      3.20 o
  -5  -3   5       37.55       33.88      1.41 o
  -4  -3   5       57.69       67.96      2.45 o
  -3  -3   5        0.06        0.35      0.31 o
  -2  -3   5      570.04      632.31     17.14 o
  -1  -3   5      157.25      188.50      4.72 o
   0  -3   5       62.31       71.30      2.10 o
   1  -3   5        2.77        1.67      0.38 o
   2  -3   5       49.86       63.66      1.81 o
   3  -3   5       97.81      109.13      3.35 o
   4  -3   5       74.05       70.24      2.27 o
   5  -3   5      854.70      825.80     23.64 o
   6  -3   5        7.22        5.89      0.79 o
   7  -3   5       20.01       21.36      1.48 o
   8  -3   5       23.62       18.92      1.63 o
   9  -3   5        0.36        2.27      0.98 o
  -9  -2   5       18.86       16.34      1.49 o
  -8  -2   5       15.89       13.75      1.29 o
  -7  -2   5       14.92       15.59      2.84 o
  -6  -2   5        5.95        6.21      0.70 o
  -5  -2   5      156.18      171.44      5.69 o
  -4  -2   5        0.03        0.10      0.25 o
  -3  -2   5      130.75      147.28      4.50 o
  -2  -2   5      146.37      163.15      4.77 o
  -1  -2   5      432.06      486.36     11.88 o
   0  -2   5        0.58       -0.05      0.19 o
   1  -2   5      817.34      930.22     24.76 o
   2  -2   5      493.96      517.73     14.03 o
   3  -2   5       43.30       33.93      1.22 o
   4  -2   5       53.72       57.58      1.93 o
   5  -2   5      179.53      187.41      5.60 o
   6  -2   5       38.95       37.56      1.77 o
   7  -2   5       20.29       18.06      1.43 o
   8  -2   5       72.64       72.27      3.94 o
   9  -2   5       69.75       77.14      4.27 o
  -9  -1   5       18.94       18.39      1.86 o
  -8  -1   5        2.23        2.51      0.81 o
  -7  -1   5        3.15        2.08      0.70 o
  -6  -1   5      453.75      426.80     14.46 o
  -5  -1   5       60.47       57.41      2.77 o
  -4  -1   5        1.07        0.53      0.27 o
  -3  -1   5      133.26      162.53      4.51 o
  -2  -1   5      340.81      376.28     11.68 o
  -1  -1   5      853.99      921.50     23.29 o
   0  -1   5      198.03      217.12      5.40 o
   1  -1   5      611.29      709.43     17.16 o
   2  -1   5     2378.46     2636.95     69.49 o
   3  -1   5      151.95      193.41      5.41 o
   4  -1   5       22.67       25.63      0.98 o
   5  -1   5        0.04        0.22      0.29 o
   6  -1   5       12.69       13.33      0.86 o
   7  -1   5       20.28       22.02      1.71 o
   8  -1   5        9.17       10.81      1.34 o
   9  -1   5       75.79       75.42      4.23 o
 -10   0   5        3.58        3.43      1.04 o
  -9   0   5        1.82        1.37      0.82 o
  -8   0   5       35.53       42.55      3.06 o
  -7   0   5       45.27       50.17      2.26 o
  -6   0   5        0.07        0.06      0.33 o
  -5   0   5       99.47       86.44      2.76 o
  -4   0   5        0.90        2.25      0.33 o
  -3   0   5      172.83      199.97      5.73 o
  -2   0   5       87.98      121.90      3.43 o
  -1   0   5       74.82       67.46      2.15 o
   0   0   5      479.01      521.40     12.59 o
   1   0   5      275.26      334.26      7.87 o
   2   0   5        8.82        5.70      0.42 o
   3   0   5       79.52       93.67      2.81 o
   4   0   5      317.99      325.79      8.04 o
   5   0   5        7.12        8.55      0.58 o
   6   0   5        2.66        1.45      0.44 o
   7   0   5      127.62      119.36      5.01 o
   8   0   5        0.64        0.41      0.76 o
   9   0   5        9.75       10.64      1.46 o
  -9   1   5        0.75        0.22      0.75 o
  -8   1   5        0.01       -0.63      0.63 o
  -7   1   5        2.14        3.53      0.65 o
  -6   1   5       56.70       53.89      1.93 o
  -5   1   5        6.14        5.93      0.44 o
  -4   1   5       37.06       35.77      1.16 o
  -3   1   5      815.35      799.79     22.27 o
  -2   1   5        6.63        7.11      0.55 o
  -1   1   5      717.87      792.84     18.22 o
   0   1   5      348.41      386.67      9.95 o
   1   1   5      197.07      206.40      5.36 o
   2   1   5     1174.07     1197.50     27.80 o
   3   1   5        5.72        5.30      0.39 o
   4   1   5      126.49      120.87      3.49 o
   5   1   5       11.69        9.88      0.62 o
   6   1   5        0.23       -0.07      0.46 o
   7   1   5        6.62        6.14      0.85 o
   8   1   5        4.09        3.77      1.01 o
   9   1   5       72.59       81.44      5.38 o
  -9   2   5        7.78        8.15      1.09 o
  -8   2   5        6.01        5.19      0.91 o
  -7   2   5        0.49       -0.03      0.47 o
  -6   2   5        1.58        0.13      0.41 o
  -5   2   5       33.76       34.79      1.11 o
  -4   2   5        2.63        2.86      0.28 o
  -3   2   5      342.50      371.87     11.55 o
  -2   2   5     1695.78     1996.95     50.28 o
  -1   2   5      132.37      141.97      3.39 o
   0   2   5      314.46      335.86      7.53 o
   1   2   5       21.86       23.27      0.75 o
   2   2   5        0.07        1.45      0.49 o
   3   2   5       49.30       44.46      1.29 o
   4   2   5       16.28       13.71      0.70 o
   5   2   5        9.96       12.57      0.89 o
   6   2   5       72.63       72.44      3.68 o
   7   2   5       41.20       42.47      2.24 o
   8   2   5       68.37       68.76      4.69 o
   9   2   5       16.00       18.61      3.09 o
  -9   3   5        9.47        9.29      1.11 o
  -8   3   5       92.86       92.71      4.33 o
  -7   3   5        0.02       -0.46      0.46 o
  -6   3   5        6.31        4.08      0.50 o
  -5   3   5       95.10       99.30      3.22 o
  -4   3   5      113.09      131.59      4.79 o
  -3   3   5      514.54      532.08     16.48 o
  -2   3   5       10.86        9.76      0.53 o
  -1   3   5       44.61       43.04      1.31 o
   0   3   5      331.23      376.54      9.11 o
   1   3   5      984.86     1048.04     26.67 o
   2   3   5      245.22      240.94      6.26 o
   3   3   5       58.93       52.18      1.49 o
   4   3   5       10.62        9.62      0.61 o
   5   3   5      123.01      123.26      3.65 o
   6   3   5       56.45       50.57      2.49 o
   7   3   5       11.69       10.43      1.45 o
   8   3   5       11.43        8.69      1.49 o
   9   3   5       23.55       28.45      3.85 o
  -9   4   5       75.64       85.46      3.95 o
  -8   4   5       82.20       96.57      7.08 o
  -7   4   5      150.30      151.17      4.73 o
  -6   4   5      305.44      270.91      9.56 o
  -5   4   5      898.30      927.28     33.88 o
  -4   4   5       77.95       66.22      2.66 o
  -3   4   5        4.62        3.94      0.36 o
  -2   4   5       98.64      104.91      2.95 o
  -1   4   5       75.58       87.49      2.49 o
   0   4   5       46.46       57.58      1.63 o
   1   4   5      424.29      462.62     11.23 o
   2   4   5      141.43      132.88      3.40 o
   3   4   5      216.06      210.34      5.54 o
   4   4   5       36.02       36.98      1.35 o
   5   4   5       65.27       61.50      2.04 o
   6   4   5       13.86       16.13      1.42 o
   7   4   5        4.06        2.71      1.26 o
   8   4   5       31.90       28.37      2.55 o
   9   4   5        0.08        1.24      1.66 o
  -9   5   5        1.97        3.71      0.90 o
  -8   5   5        5.56        5.82      0.67 o
  -7   5   5       44.42       48.43      2.33 o
  -6   5   5      505.01      391.47     23.87 o
  -5   5   5      203.46      178.06     15.27 o
  -4   5   5      184.93      168.48      7.17 o
  -3   5   5       18.32       16.66      1.23 o
  -2   5   5        3.90        6.30      0.37 o
  -1   5   5        6.61        8.89      0.47 o
   0   5   5      123.60      137.76      3.68 o
   1   5   5       29.64       25.37      0.90 o
   2   5   5       30.35       31.74      1.22 o
   3   5   5       17.40       17.72      0.75 o
   4   5   5        8.75        8.47      0.77 o
   5   5   5      187.46      192.15      7.69 o
   6   5   5       48.80       49.84      3.49 o
   7   5   5        0.50        0.33      0.91 o
   8   5   5        1.72        2.59      1.16 o
  -8   6   5        0.15       -0.15      0.40 o
  -7   6   5        1.92        0.88      0.39 o
  -6   6   5       27.50       21.00      1.06 o
  -5   6   5      128.47      118.78      4.26 o
  -4   6   5      477.19      557.00     22.87 o
  -3   6   5       34.09       29.29      1.17 o
  -2   6   5        8.95        7.88      0.44 o
  -1   6   5       29.72       31.80      1.06 o
   0   6   5      113.39      109.56      3.13 o
   1   6   5      285.21      294.71      8.03 o
   2   6   5      267.48      263.23      7.56 o
   3   6   5        4.54        6.01      0.62 o
   4   6   5       92.99       85.96      3.81 o
   5   6   5       32.49       35.63      2.29 o
   6   6   5        8.95       11.01      1.56 o
   7   6   5       20.33       22.88      2.30 o
   8   6   5       28.84       40.67      3.31 o
  -8   7   5        1.72        1.60      0.41 o
  -7   7   5       15.30       12.76      0.97 o
  -6   7   5       64.27       61.71      2.66 o
  -5   7   5       47.26       38.70      1.57 o
  -4   7   5       39.09       32.84      1.39 o
  -3   7   5        5.21        5.64      0.48 o
  -2   7   5      196.68      173.02      5.59 o
  -1   7   5        5.61        6.39      0.54 o
   0   7   5        3.16        2.86      0.36 o
   1   7   5      420.16      432.87     11.71 o
   2   7   5      273.55      268.36      7.86 o
   3   7   5       11.86       11.35      1.05 o
   4   7   5        5.50        3.55      0.81 o
   5   7   5       14.58       11.61      2.65 o
   6   7   5      124.21      126.96      7.42 o
   7   7   5        0.97        3.70      1.33 o
  -8   8   5       12.89       21.25      2.13 o
  -7   8   5       36.93       28.64      2.18 o
  -6   8   5        1.83        1.00      0.44 o
  -5   8   5       25.10       22.23      1.02 o
  -4   8   5        5.22        4.87      0.44 o
  -3   8   5       57.76       54.92      2.24 o
  -2   8   5       67.38       77.41      3.40 o
  -1   8   5        5.32        4.28      0.50 o
   0   8   5        0.06       -0.34      0.36 o
   1   8   5       13.25       14.60      1.09 o
   2   8   5      107.21      106.68      4.51 o
   3   8   5        1.11        1.26      0.69 o
   4   8   5       19.23       19.08      1.46 o
   5   8   5       62.17       60.11      4.05 o
   6   8   5       31.59       24.18      2.40 o
   7   8   5       60.01       65.72      4.58 o
  -7   9   5        4.22        5.64      1.76 o
  -6   9   5       39.00       52.69      3.71 o
  -5   9   5       30.26       54.62      3.28 o
  -4   9   5        8.85       11.97      0.97 o
  -3   9   5       41.08       45.41      1.87 o
  -2   9   5        0.05       -0.09      0.35 o
  -1   9   5        0.31       -0.15      0.37 o
   0   9   5        4.21        3.66      0.62 o
   1   9   5       29.09       27.50      1.67 o
   2   9   5        1.08        0.76      0.78 o
   3   9   5       23.19       24.17      1.97 o
   4   9   5        0.01        0.05      0.88 o
   5   9   5       30.34       34.05      2.84 o
   6   9   5       15.64       17.65      2.15 o
  -6  10   5        2.49        1.92      0.58 o
  -5  10   5        9.71        9.64      1.74 o
  -4  10   5        1.58        1.97      0.38 o
  -3  10   5        3.64        3.67      0.47 o
  -2  10   5        0.24        0.71      0.41 o
  -1  10   5        3.31        3.74      0.61 o
   0  10   5        5.00        6.45      0.86 o
   1  10   5        7.58        9.04      1.18 o
   2  10   5      172.54      158.51      7.74 o
   3  10   5       39.19       46.69      3.04 o
   4  10   5       13.77       17.42      2.15 o
   5  10   5        0.13        1.86      1.53 o
  -5  11   5        2.33        2.15      0.57 o
  -4  11   5        0.49        0.16      0.34 o
  -3  11   5        0.35        0.75      0.41 o
  -2  11   5        2.40        3.16      0.59 o
  -1  11   5        4.54        6.33      1.08 o
   0  11   5        5.51        5.23      1.01 o
   1  11   5        8.20        6.60      1.16 o
   2  11   5       11.37       12.33      1.50 o
   3  11   5       49.62       50.89      3.30 o
   4  11   5        1.95        2.39      1.75 o
  -4  12   5        1.41        1.84      0.75 o
  -3  12   5        1.10       -0.11      0.53 o
  -2  12   5        1.98        2.32      0.69 o
  -1  12   5        9.43       12.76      1.32 o
   0  12   5        3.50        3.14      0.95 o
   1  12   5        6.46        9.37      1.39 o
   2  12   5        4.12        3.22      1.16 o
   3  12   5        4.39        4.53      1.30 o
  -2 -13   6        0.13       -0.46      0.95 o
  -1 -13   6       19.29       20.86      1.93 o
   0 -13   6        0.57        0.75      0.86 o
   1 -13   6        0.02       -0.68      0.75 o
   2 -13   6        3.35        1.68      1.26 o
   3 -13   6       18.45       16.82      2.32 o
  -4 -12   6       40.95       35.53      4.48 o
  -3 -12   6        0.06        0.46      1.40 o
  -2 -12   6        2.23        0.61      0.93 o
  -1 -12   6        0.02        0.50      0.94 o
   0 -12   6        0.17        0.12      0.78 o
   1 -12   6        1.86        1.72      0.96 o
   2 -12   6       12.99       13.90      1.40 o
   3 -12   6        2.48        3.37      0.92 o
   4 -12   6        6.17        6.77      1.26 o
  -5 -11   6       58.76       70.33      6.78 o
  -4 -11   6        4.05        3.65      1.76 o
  -3 -11   6       69.32       76.68      5.08 o
  -2 -11   6        0.00       -0.06      0.80 o
  -1 -11   6        8.03        7.53      1.41 o
   0 -11   6        5.02        4.70      0.99 o
   1 -11   6        0.04       -0.30      0.69 o
   2 -11   6       23.24       26.52      4.66 o
   3 -11   6        0.30       -0.18      0.66 o
   4 -11   6        8.80        6.07      1.06 o
   5 -11   6        8.11        8.29      1.07 o
  -6 -10   6        2.68        4.88      2.57 o
  -5 -10   6       31.74       38.65      3.22 o
  -4 -10   6        6.84        9.04      1.98 o
  -3 -10   6        2.59        1.71      0.80 o
  -2 -10   6        0.24       -0.66      0.66 o
  -1 -10   6       23.87       24.87      1.92 o
   0 -10   6       10.77        8.95      1.17 o
   1 -10   6        5.48        3.81      0.89 o
   2 -10   6        7.72        6.60      0.97 o
   3 -10   6        4.85        5.36      0.89 o
   4 -10   6       42.71       47.64      5.18 o
   5 -10   6        7.79        9.82      1.43 o
   6 -10   6        0.69        1.88      0.80 o
  -7  -9   6        0.63        0.94      1.27 o
  -6  -9   6        5.20        2.35      1.21 o
  -5  -9   6        3.31        3.34      1.46 o
  -4  -9   6       22.90       20.50      2.08 o
  -3  -9   6       15.72       14.58      1.27 o
  -2  -9   6       21.84       22.61      1.53 o
  -1  -9   6      156.03      160.86      6.50 o
   0  -9   6        1.14        0.45      0.67 o
   1  -9   6        1.99        0.17      0.64 o
   2  -9   6        2.72        1.64      0.67 o
   3  -9   6        3.87        3.42      0.77 o
   4  -9   6        1.04        0.77      0.56 o
   5  -9   6        9.41       12.10      1.18 o
   6  -9   6       10.16        9.42      1.69 o
   7  -9   6       39.88       45.92      3.36 o
  -7  -8   6       51.91       37.08      5.87 o
  -6  -8   6       70.63       68.24      4.58 o
  -5  -8   6        0.18        1.06      0.92 o
  -4  -8   6       14.82       15.18      1.46 o
  -3  -8   6       13.11       15.20      1.26 o
  -2  -8   6      432.26      401.12     15.34 o
  -1  -8   6       80.53       75.87      3.39 o
   0  -8   6        0.01       -0.40      0.40 o
   1  -8   6        1.91        1.93      0.49 o
   2  -8   6       69.76       72.29      4.51 o
   3  -8   6       10.20       10.08      0.84 o
   4  -8   6        2.73        2.10      0.54 o
   5  -8   6        0.18        0.17      0.52 o
   6  -8   6        5.20        6.95      0.97 o
   7  -8   6        3.64        2.96      0.84 o
  -8  -7   6       30.49       27.50      2.71 o
  -7  -7   6       22.23       18.27      2.17 o
  -6  -7   6       49.13       45.18      3.42 o
  -5  -7   6      262.68      267.86     14.39 o
  -4  -7   6       39.69       34.96      1.99 o
  -3  -7   6      171.65      169.73      6.15 o
  -2  -7   6      293.98      279.24      8.96 o
  -1  -7   6       57.64       61.91      2.16 o
   0  -7   6        6.02        7.06      0.61 o
   1  -7   6       66.73       78.30      2.76 o
   2  -7   6      484.41      518.06     14.87 o
   3  -7   6       95.90      107.93      3.72 o
   4  -7   6      253.99      234.57      8.38 o
   5  -7   6       38.56       43.14      3.99 o
   6  -7   6        4.07        2.71      0.79 o
   7  -7   6       34.88       37.61      3.22 o
   8  -7   6       17.90       17.31      1.52 o
  -8  -6   6        0.46        1.09      1.15 o
  -7  -6   6       11.53       12.86      1.77 o
  -6  -6   6      102.57      104.35      6.26 o
  -5  -6   6       92.63       89.86      5.40 o
  -4  -6   6       36.60       33.86      1.56 o
  -3  -6   6      183.96      200.16      6.08 o
  -2  -6   6      187.03      179.99      5.48 o
  -1  -6   6       55.63       48.20      1.62 o
   0  -6   6      109.50      102.49      3.28 o
   1  -6   6       14.85       16.49      1.26 o
   2  -6   6       30.47       34.61      1.33 o
   3  -6   6     1164.86     1166.64     33.35 o
   4  -6   6       42.56       45.05      1.79 o
   5  -6   6       99.72      102.15      3.94 o
   6  -6   6       49.27       54.75      2.60 o
   7  -6   6       65.77       64.02      3.71 o
   8  -6   6       17.32       19.40      1.64 o
  -9  -5   6       22.22       24.88      3.87 o
  -8  -5   6       15.30       18.52      2.88 o
  -7  -5   6        1.49        1.90      1.00 o
  -6  -5   6       23.62       18.49      1.63 o
  -5  -5   6        4.28        2.53      0.67 o
  -4  -5   6       53.79       50.51      2.27 o
  -3  -5   6       28.35       22.22      1.03 o
  -2  -5   6       21.27       26.41      1.06 o
  -1  -5   6      135.75      114.14      3.59 o
   0  -5   6       72.74       60.82      1.93 o
   1  -5   6        2.45        4.27      0.38 o
   2  -5   6      224.84      237.42      7.00 o
   3  -5   6       59.88       70.27      2.30 o
   4  -5   6      710.01      703.30     20.18 o
   5  -5   6       45.06       41.34      3.56 o
   6  -5   6      126.47      128.22      5.33 o
   7  -5   6       10.83       11.49      1.24 o
   8  -5   6       50.94       42.58      2.67 o
  -9  -4   6       25.27       24.33      2.52 o
  -8  -4   6       24.96       28.25      2.63 o
  -7  -4   6       25.12       31.80      1.90 o
  -6  -4   6       11.50       13.13      1.34 o
  -5  -4   6       10.83        9.23      0.84 o
  -4  -4   6       33.42       32.00      1.55 o
  -3  -4   6       85.62       89.92      2.91 o
  -2  -4   6       54.51       62.51      2.12 o
  -1  -4   6      661.01      653.19     16.59 o
   0  -4   6       19.22       19.23      0.78 o
   1  -4   6      111.89      119.67      3.47 o
   2  -4   6       24.02       27.33      1.03 o
   3  -4   6       34.47       38.47      1.41 o
   4  -4   6       77.45       81.88      2.64 o
   5  -4   6       17.53       13.81      1.09 o
   6  -4   6       30.89       32.22      1.80 o
   7  -4   6       99.34       94.44      5.38 o
   8  -4   6       58.81       55.15      2.85 o
   9  -4   6       45.83       50.59      3.93 o
  -9  -3   6       57.56       63.16      3.78 o
  -8  -3   6       20.65       21.73      3.11 o
  -7  -3   6        6.90        7.53      0.94 o
  -6  -3   6       13.78       13.89      1.12 o
  -5  -3   6        1.66        1.78      0.61 o
  -4  -3   6       43.99       52.48      1.87 o
  -3  -3   6      235.71      232.24      6.86 o
  -2  -3   6       14.29       14.14      0.65 o
  -1  -3   6     1040.86     1122.39     30.22 o
   0  -3   6      360.14      358.27     10.33 o
   1  -3   6     2015.70     2159.71     54.54 o
   2  -3   6      424.24      456.09     12.46 o
   3  -3   6      114.18      111.61      3.47 o
   4  -3   6       20.77       25.45      1.07 o
   5  -3   6        0.70        0.04      0.34 o
   6  -3   6       69.37       70.76      3.21 o
   7  -3   6       36.40       31.75      1.91 o
   8  -3   6       76.76       79.16      4.27 o
   9  -3   6       65.79       67.71      4.31 o
  -9  -2   6        4.38        2.74      0.97 o
  -8  -2   6        0.21       -0.69      0.69 o
  -7  -2   6        2.55        3.46      0.94 o
  -6  -2   6        4.97        5.57      0.69 o
  -5  -2   6      181.25      186.05      6.73 o
  -4  -2   6        0.32        0.39      0.27 o
  -3  -2   6      126.50      143.80      3.87 o
  -2  -2   6      296.81      358.57     10.38 o
  -1  -2   6      114.22      139.08      3.71 o
   0  -2   6      587.95      669.18     17.05 o
   1  -2   6       45.82       57.47      1.82 o
   2  -2   6       65.28      103.20      2.83 o
   3  -2   6      100.84      100.67      2.97 o
   4  -2   6       20.32       25.18      1.06 o
   5  -2   6       48.94       49.36      1.78 o
   6  -2   6      128.21      115.11      4.81 o
   7  -2   6        0.29        0.31      0.65 o
   8  -2   6       51.91       51.27      3.79 o
   9  -2   6       17.03       23.51      4.56 o
  -9  -1   6        8.46        6.75      1.14 o
  -8  -1   6       33.76       44.52      2.77 o
  -7  -1   6       59.47       57.48      2.93 o
  -6  -1   6      131.33      142.67      4.83 o
  -5  -1   6       53.79       52.15      1.85 o
  -4  -1   6      183.34      194.55      5.77 o
  -3  -1   6       44.50       47.39      1.64 o
  -2  -1   6        0.49        1.28      0.27 o
  -1  -1   6       24.62       33.04      1.12 o
   0  -1   6      261.58      276.47      6.84 o
   1  -1   6       45.64       55.81      1.65 o
   2  -1   6      115.31      100.18      2.74 o
   3  -1   6        3.54        4.02      0.31 o
   4  -1   6        3.79        4.16      0.66 o
   5  -1   6       11.78        8.22      0.68 o
   6  -1   6       16.94       14.47      1.09 o
   7  -1   6        0.57       -0.14      0.68 o
   8  -1   6       10.93        9.82      1.36 o
   9  -1   6        9.71        9.21      1.45 o
  -9   0   6       10.63       13.23      1.36 o
  -8   0   6        0.36        0.56      0.73 o
  -7   0   6        0.85       -0.12      0.60 o
  -6   0   6        0.56       -0.50      0.50 o
  -5   0   6      519.88      501.70     12.86 o
  -4   0   6      111.53      115.05      3.09 o
  -3   0   6      450.90      572.19     18.72 o
  -2   0   6       24.27       30.54      1.58 o
  -1   0   6        0.48        0.67      0.23 o
   0   0   6       26.16       28.88      1.06 o
   1   0   6       31.86       47.83      1.32 o
   2   0   6      469.10      500.56     12.19 o
   3   0   6       43.45       38.92      1.33 o
   4   0   6       20.68       20.82      0.86 o
   5   0   6       34.80       37.98      1.48 o
   6   0   6       22.87       23.23      1.84 o
   7   0   6       19.96       20.27      1.43 o
   8   0   6        9.08       13.43      1.50 o
   9   0   6        0.45        1.01      1.17 o
  -9   1   6        5.52        5.68      1.09 o
  -8   1   6        4.94        4.68      0.96 o
  -7   1   6       26.00       22.63      2.15 o
  -6   1   6       14.14        9.91      0.73 o
  -5   1   6        1.69        1.59      0.33 o
  -4   1   6       36.61       44.11      1.69 o
  -3   1   6       11.84       15.29      0.66 o
  -2   1   6      691.32      770.80     17.79 o
  -1   1   6       29.73       20.68      0.67 o
   0   1   6      745.59      814.13     19.73 o
   1   1   6        1.53        0.81      0.22 o
   2   1   6      707.03      768.10     19.56 o
   3   1   6        6.12        4.09      0.75 o
   4   1   6      115.25      121.95      3.56 o
   5   1   6       50.25       47.30      1.87 o
   6   1   6       30.80       27.74      1.64 o
   7   1   6        8.64        8.40      0.99 o
   8   1   6       28.33       26.70      4.24 o
   9   1   6       25.01       30.98      3.98 o
  -9   2   6       18.58       19.30      1.58 o
  -8   2   6      157.54      168.53      7.16 o
  -7   2   6        8.48        5.19      0.71 o
  -6   2   6      499.73      455.92     14.50 o
  -5   2   6       56.62       62.52      2.15 o
  -4   2   6       31.01       32.27      1.46 o
  -3   2   6       27.57       23.95      0.85 o
  -2   2   6        1.06        0.26      0.23 o
  -1   2   6       38.64       35.86      0.97 o
   0   2   6      118.71      162.72      3.94 o
   1   2   6      427.44      455.76     10.62 o
   2   2   6      639.44      674.28     16.29 o
   3   2   6        0.26        0.45      0.25 o
   4   2   6        1.01        0.50      0.32 o
   5   2   6       13.99       13.37      0.90 o
   6   2   6       10.95        7.92      0.92 o
   7   2   6        0.24       -0.15      0.62 o
   8   2   6       14.34       17.43      2.97 o
   9   2   6        0.47        1.72      1.60 o
  -9   3   6        9.76        9.71      1.04 o
  -8   3   6       11.54       11.34      1.04 o
  -7   3   6      401.09      398.83     16.62 o
  -6   3   6      341.04      337.52     12.55 o
  -5   3   6        1.19        3.35      0.48 o
  -4   3   6        0.04        0.04      0.35 o
  -3   3   6      339.43      332.81      9.70 o
  -2   3   6        6.44        8.01      0.44 o
  -1   3   6        3.95        3.08      0.33 o
   0   3   6        4.04        5.11      0.36 o
   1   3   6      217.03      212.05      5.59 o
   2   3   6        5.16        5.78      0.39 o
   3   3   6       54.80       56.05      1.70 o
   4   3   6       53.94       53.89      1.82 o
   5   3   6      123.29      119.13      4.04 o
   6   3   6       69.98       78.28      4.02 o
   7   3   6       11.28       11.11      1.60 o
   8   3   6        8.20        5.08      1.35 o
  -9   4   6        1.68        2.63      0.93 o
  -8   4   6       11.32       11.09      0.93 o
  -7   4   6        0.43        1.46      0.48 o
  -6   4   6       44.45       44.94      1.69 o
  -5   4   6       47.61       56.78      2.89 o
  -4   4   6       35.37       36.14      1.62 o
  -3   4   6       63.18       66.77      2.38 o
  -2   4   6      511.09      512.85     16.18 o
  -1   4   6        5.65        6.80      0.42 o
   0   4   6       29.98       31.11      1.09 o
   1   4   6        2.41        3.08      0.33 o
   2   4   6        0.73        1.19      0.27 o
   3   4   6       27.11       27.44      1.16 o
   4   4   6      100.72       94.12      2.90 o
   5   4   6        2.76        2.09      0.68 o
   6   4   6        0.76        0.09      0.81 o
   7   4   6        1.56        1.54      1.73 o
   8   4   6       28.54       35.40      4.19 o
  -9   5   6        9.07       10.98      1.31 o
  -8   5   6        0.04        0.26      0.50 o
  -7   5   6       24.63       22.56      1.53 o
  -6   5   6        3.76        2.16      0.42 o
  -5   5   6      145.25      183.15      8.50 o
  -4   5   6      262.98      273.39     14.98 o
  -3   5   6       30.18       28.73      1.28 o
  -2   5   6        0.76        0.50      0.26 o
  -1   5   6        8.30        7.11      0.44 o
   0   5   6        0.18        1.01      0.31 o
   1   5   6      135.46      129.76      5.00 o
   2   5   6       29.27       32.73      1.20 o
   3   5   6      113.56      111.24      4.11 o
   4   5   6       64.65       65.56      2.75 o
   5   5   6       31.23       33.29      2.21 o
   6   5   6        1.78        1.68      0.98 o
   7   5   6        3.18        1.15      1.11 o
   8   5   6        0.70        0.74      1.65 o
  -8   6   6       18.31       17.63      1.62 o
  -7   6   6       23.66       18.79      1.76 o
  -6   6   6       54.70       48.47      1.94 o
  -5   6   6        5.62        5.48      0.56 o
  -4   6   6       10.49        7.56      0.69 o
  -3   6   6       75.71       66.81      2.37 o
  -2   6   6        0.67        0.36      0.33 o
  -1   6   6       37.80       40.94      1.61 o
   0   6   6        5.24        4.06      0.37 o
   1   6   6       25.66       27.30      1.01 o
   2   6   6        0.14        0.05      0.36 o
   3   6   6       20.35       18.52      1.14 o
   4   6   6      928.42      907.10     34.23 o
   5   6   6       29.77       28.13      4.13 o
   6   6   6      185.24      198.86     19.12 o
   7   6   6       17.33       15.58      2.02 o
  -8   7   6       23.22       30.35      2.87 o
  -7   7   6       15.54       18.63      1.92 o
  -6   7   6        0.22        0.62      0.33 o
  -5   7   6        3.51        3.33      0.49 o
  -4   7   6       39.46       33.94      1.51 o
  -3   7   6       19.94       15.30      0.90 o
  -2   7   6       15.53       20.19      0.96 o
  -1   7   6       15.17       12.37      0.70 o
   0   7   6        0.01        0.07      0.29 o
   1   7   6        5.91        6.01      0.60 o
   2   7   6       17.20       17.53      1.00 o
   3   7   6      125.16      116.72      4.97 o
   4   7   6      370.82      388.17     14.91 o
   5   7   6        9.14        7.30      1.39 o
   6   7   6        0.07       -0.08      1.05 o
   7   7   6        0.02        1.50      1.18 o
  -7   8   6       12.78       17.21      1.87 o
  -6   8   6        3.27        1.97      0.38 o
  -5   8   6        1.43        0.95      0.36 o
  -4   8   6       66.86       61.34      2.28 o
  -3   8   6       16.19       12.33      0.84 o
  -2   8   6      105.45      101.77      3.26 o
  -1   8   6       22.82       19.68      0.94 o
   0   8   6        5.87        4.69      0.63 o
   1   8   6       58.47       62.76      2.62 o
   2   8   6        0.05       -0.52      0.52 o
   3   8   6       19.79       19.15      1.42 o
   4   8   6       26.84       23.55      1.68 o
   5   8   6       12.63       11.68      1.69 o
   6   8   6        6.31        7.15      1.54 o
  -6   9   6       10.54       12.55      2.06 o
  -5   9   6        3.76        3.88      0.45 o
  -4   9   6       67.07       76.22      5.21 o
  -3   9   6       11.59        9.14      0.77 o
  -2   9   6       17.04       18.88      0.93 o
  -1   9   6        7.41        7.77      0.75 o
   0   9   6        1.17        0.62      0.51 o
   1   9   6        0.46        0.40      0.63 o
   2   9   6      103.75       94.31      4.91 o
   3   9   6       29.34       26.71      2.14 o
   4   9   6        0.09       -0.68      0.88 o
   5   9   6        1.64        3.14      1.72 o
   6   9   6        0.36        0.25      1.51 o
  -6  10   6        2.98        2.57      0.75 o
  -5  10   6        2.01        2.61      0.69 o
  -4  10   6        9.70        9.21      0.78 o
  -3  10   6        1.28        1.49      0.42 o
  -2  10   6       10.67        8.74      0.78 o
  -1  10   6        3.21        4.05      0.75 o
   0  10   6        3.66        3.88      0.80 o
   1  10   6       62.44       60.84      3.47 o
   2  10   6       19.00       18.53      1.78 o
   3  10   6       23.21       22.93      2.06 o
   4  10   6        0.64       -1.06      1.14 o
   5  10   6        8.82       10.14      2.44 o
  -5  11   6        6.18        4.77      1.60 o
  -4  11   6        0.17        0.37      0.40 o
  -3  11   6       14.41       20.94      1.96 o
  -2  11   6        6.55        8.61      0.93 o
  -1  11   6       11.39       10.72      1.07 o
   0  11   6       21.70       24.15      1.85 o
   1  11   6        2.85        2.84      0.96 o
   2  11   6        7.78        6.99      1.32 o
   3  11   6        6.68       10.44      1.58 o
   4  11   6       23.37       20.13      3.20 o
  -3  12   6       18.20       21.52      2.69 o
  -2  12   6        3.20        3.83      0.96 o
  -1  12   6       19.39       23.52      1.82 o
   0  12   6        4.67        5.12      1.11 o
   1  12   6        5.27        5.98      1.21 o
   2  12   6       19.11       17.88      1.89 o
  -1 -13   7       21.51       26.94      2.29 o
   0 -13   7        1.08        0.46      0.88 o
   1 -13   7        9.58       13.23      1.53 o
   2 -13   7        0.37       -0.60      1.38 o
  -4 -12   7        1.12        2.50      1.85 o
  -3 -12   7        1.81        3.70      2.02 o
  -2 -12   7       10.87        9.85      1.52 o
  -1 -12   7        0.54        0.89      0.91 o
   0 -12   7        4.33        4.45      1.11 o
   1 -12   7       10.70       10.67      1.36 o
   2 -12   7        0.01       -0.73      0.73 o
   3 -12   7       14.48       14.78      2.24 o
   4 -12   7       24.22       26.48      3.31 o
  -5 -11   7        8.14        6.40      2.28 o
  -4 -11   7        5.84        5.52      2.14 o
  -3 -11   7       14.89       21.72      3.20 o
  -2 -11   7        2.80        1.28      1.00 o
  -1 -11   7        4.28        4.95      1.15 o
   0 -11   7        3.01        2.52      1.35 o
   1 -11   7        0.42        1.06      0.79 o
   2 -11   7       13.74       15.51      1.48 o
   3 -11   7        2.80        1.21      0.82 o
   4 -11   7       15.64       16.73      1.52 o
   5 -11   7       26.66       29.56      6.07 o
  -6 -10   7       32.81       27.03      3.44 o
  -5 -10   7        9.01        8.16      1.61 o
  -4 -10   7        4.33        5.82      1.39 o
  -3 -10   7        1.75        1.59      0.87 o
  -2 -10   7        0.45       -0.45      0.80 o
  -1 -10   7       31.58       34.66      2.37 o
   0 -10   7       16.59       13.95      1.47 o
   1 -10   7       25.29       26.13      1.93 o
   2 -10   7        1.20        1.26      0.77 o
   3 -10   7        1.84        1.41      0.76 o
   4 -10   7       34.82       40.53      5.01 o
   5 -10   7        5.01        8.89      1.14 o
   6 -10   7        0.95        1.80      1.13 o
  -6  -9   7        9.33       12.69      1.90 o
  -5  -9   7        0.09        0.94      1.04 o
  -4  -9   7       14.81       17.34      1.96 o
  -3  -9   7        1.72        0.25      0.68 o
  -2  -9   7       13.15       11.08      1.13 o
  -1  -9   7       43.96       38.83      2.16 o
   0  -9   7      252.77      236.37     11.01 o
   1  -9   7        1.28        2.39      0.92 o
   2  -9   7       53.31       55.64      3.14 o
   3  -9   7        0.41       -0.21      0.59 o
   4  -9   7        4.45        4.55      0.90 o
   5  -9   7       72.14       75.98      6.17 o
   6  -9   7       43.53       47.44      4.33 o
   7  -9   7       15.45       17.91      3.06 o
  -7  -8   7       27.57       26.62      2.74 o
  -6  -8   7       20.35       19.77      2.80 o
  -5  -8   7        1.47        1.19      2.93 o
  -4  -8   7        9.31       10.01      1.50 o
  -3  -8   7      176.37      166.20      6.85 o
  -2  -8   7       57.07       55.06      2.72 o
  -1  -8   7      132.85      138.62      6.88 o
   0  -8   7        3.92        5.07      0.79 o
   1  -8   7       30.20       32.26      1.80 o
   2  -8   7      223.98      212.49      9.74 o
   3  -8   7      175.53      164.99      6.69 o
   4  -8   7       25.13       26.25      2.34 o
   5  -8   7       68.15       78.22      4.23 o
   6  -8   7       20.74       20.12      1.90 o
   7  -8   7        0.23       -0.19      0.74 o
  -8  -7   7        0.10        0.68      1.88 o
  -7  -7   7        6.15        6.30      1.52 o
  -6  -7   7       12.56        9.16      1.61 o
  -5  -7   7        3.94        3.91      1.19 o
  -4  -7   7       71.94       61.60      3.39 o
  -3  -7   7      135.32      127.74      6.61 o
  -2  -7   7       20.86       16.51      1.11 o
  -1  -7   7       22.83       23.37      1.30 o
   0  -7   7      253.23      251.24      8.65 o
   1  -7   7      272.88      279.69      8.99 o
   2  -7   7      462.73      478.21     15.07 o
   3  -7   7      269.18      291.74     11.40 o
   4  -7   7        2.36        2.20      0.72 o
   5  -7   7        0.50       -0.31      0.61 o
   6  -7   7        0.87        1.55      0.77 o
   7  -7   7        0.09       -0.31      0.69 o
   8  -7   7        0.08       -0.35      1.62 o
  -8  -6   7        0.01       -0.98      0.98 o
  -7  -6   7       11.57       16.56      2.05 o
  -6  -6   7        6.46        8.76      1.54 o
  -5  -6   7       49.41       48.42      3.60 o
  -4  -6   7        0.37        0.11      0.66 o
  -3  -6   7        7.14        7.28      0.66 o
  -2  -6   7      381.92      372.10     11.65 o
  -1  -6   7        1.14        1.45      0.40 o
   0  -6   7       20.53       20.67      0.99 o
   1  -6   7        8.52        6.91      0.58 o
   2  -6   7       46.93       53.85      1.75 o
   3  -6   7      229.20      229.78      6.36 o
   4  -6   7      132.93      141.52      8.89 o
   5  -6   7        0.78        1.09      0.71 o
   6  -6   7        1.66        1.24      0.75 o
   7  -6   7        0.00        0.53      0.79 o
   8  -6   7        7.35        6.22      1.13 o
  -8  -5   7        0.37       -0.04      0.98 o
  -7  -5   7       12.18       15.09      1.87 o
  -6  -5   7       11.44        9.68      1.51 o
  -5  -5   7        5.28        6.16      1.01 o
  -4  -5   7        3.77        3.60      0.53 o
  -3  -5   7       24.71       25.18      1.14 o
  -2  -5   7       21.82       22.29      1.03 o
  -1  -5   7      144.71      154.82      4.74 o
   0  -5   7       95.37      107.40      2.84 o
   1  -5   7       27.91       25.29      1.10 o
   2  -5   7      405.72      373.43     10.81 o
   3  -5   7       83.41       84.19      2.74 o
   4  -5   7       16.89       17.64      1.09 o
   5  -5   7       20.01       19.99      1.34 o
   6  -5   7        7.66        9.97      1.17 o
   7  -5   7       11.37       12.65      1.64 o
   8  -5   7        3.93        3.27      1.01 o
  -9  -4   7        9.22       10.48      1.81 o
  -8  -4   7       31.74       38.17      3.22 o
  -7  -4   7        4.65        6.50      1.00 o
  -6  -4   7        4.95        6.39      1.06 o
  -5  -4   7       33.82       29.97      1.75 o
  -4  -4   7        2.45        3.29      0.54 o
  -3  -4   7      104.13      106.12      3.38 o
  -2  -4   7       33.93       37.15      1.43 o
  -1  -4   7      102.79      112.78      3.13 o
   0  -4   7      433.48      481.96     13.03 o
   1  -4   7      116.53      122.50      3.36 o
   2  -4   7       86.92      102.15      3.27 o
   3  -4   7      262.68      279.22      8.21 o
   4  -4   7       62.96       65.32      2.23 o
   5  -4   7       32.49       29.37      1.70 o
   6  -4   7        1.57        0.98      0.72 o
   7  -4   7       78.96       83.27      4.41 o
   8  -4   7        0.03       -0.25      0.74 o
  -9  -3   7        2.05        4.21      1.22 o
  -8  -3   7        0.27        0.32      0.86 o
  -7  -3   7        1.81        0.19      0.73 o
  -6  -3   7        2.52        3.43      0.77 o
  -5  -3   7        0.35        0.07      0.44 o
  -4  -3   7        0.70        0.67      0.32 o
  -3  -3   7      210.68      210.50      6.76 o
  -2  -3   7      158.88      159.83      4.50 o
  -1  -3   7       70.54       71.92      2.22 o
   0  -3   7       40.00       51.25      1.59 o
   1  -3   7        0.45        1.00      0.30 o
   2  -3   7       58.49       57.09      2.24 o
   3  -3   7      343.71      339.28     10.08 o
   4  -3   7       53.49       54.39      1.91 o
   5  -3   7       38.34       36.83      2.04 o
   6  -3   7       13.05       14.61      1.38 o
   7  -3   7       25.73       19.27      1.52 o
   8  -3   7       21.03       21.13      1.67 o
   9  -3   7        1.05       -1.36      1.66 o
  -9  -2   7        2.21        2.12      1.03 o
  -8  -2   7       17.24       24.65      1.85 o
  -7  -2   7       42.44       42.17      2.72 o
  -6  -2   7       60.47       56.45      2.72 o
  -5  -2   7      205.25      206.81      7.32 o
  -4  -2   7       10.40        9.20      0.71 o
  -3  -2   7       30.63       41.46      1.62 o
  -2  -2   7       14.81       12.94      0.71 o
  -1  -2   7       55.41       66.47      2.10 o
   0  -2   7       14.86       20.11      0.82 o
   1  -2   7      279.15      294.53      7.67 o
   2  -2   7       60.15       62.29      1.86 o
   3  -2   7      197.94      197.01      5.25 o
   4  -2   7       33.99       34.16      1.75 o
   5  -2   7        6.81        9.66      0.82 o
   6  -2   7       52.94       50.86      3.92 o
   7  -2   7       15.79       14.55      1.31 o
   8  -2   7       51.18       51.29      6.65 o
   9  -2   7        5.02        2.52      1.05 o
  -9  -1   7        0.19       -1.15      1.37 o
  -8  -1   7       16.26       18.36      1.57 o
  -7  -1   7        2.37        1.24      0.77 o
  -6  -1   7       98.87       97.80      3.89 o
  -5  -1   7        0.03        0.05      0.36 o
  -4  -1   7      573.25      606.23     17.11 o
  -3  -1   7      275.62      290.85      8.57 o
  -2  -1   7      144.86      154.65      4.43 o
  -1  -1   7       33.45       33.29      1.53 o
   0  -1   7       35.94       40.36      1.29 o
   1  -1   7      365.14      376.26      9.70 o
   2  -1   7      214.98      232.60      5.82 o
   3  -1   7        7.53        8.04      0.52 o
   4  -1   7        0.18        0.93      0.37 o
   5  -1   7       84.72       71.35      3.18 o
   6  -1   7        6.79        6.54      0.77 o
   7  -1   7        1.84        1.95      0.84 o
   8  -1   7        2.47        1.22      0.91 o
   9  -1   7        0.00       -0.53      1.05 o
  -9   0   7        6.12        7.04      1.22 o
  -8   0   7       35.15       38.90      2.36 o
  -7   0   7       26.89       24.87      1.51 o
  -6   0   7       68.75       77.25      3.61 o
  -5   0   7      549.34      523.34     14.21 o
  -4   0   7       76.12       86.69      2.36 o
  -3   0   7        2.00        1.80      0.33 o
  -2   0   7        0.02        0.88      0.30 o
  -1   0   7       39.35       51.05      1.48 o
   0   0   7        6.02        8.02      0.48 o
   1   0   7       12.52        7.73      0.48 o
   2   0   7      195.41      216.20      5.71 o
   3   0   7       12.51       16.53      0.75 o
   4   0   7       62.92       63.57      1.86 o
   5   0   7       85.35       83.82      3.34 o
   6   0   7        7.36        7.53      0.90 o
   7   0   7        0.07       -0.29      0.69 o
   8   0   7        0.59       -0.32      0.81 o
  -9   1   7       11.19        9.88      1.14 o
  -8   1   7       54.11       58.29      2.70 o
  -7   1   7       38.34       43.68      2.14 o
  -6   1   7      119.86      108.40      3.86 o
  -5   1   7        8.25        8.05      0.58 o
  -4   1   7      101.66      122.49      4.08 o
  -3   1   7       67.29       85.30      2.42 o
  -2   1   7       90.72       97.73      2.72 o
  -1   1   7       30.14       35.58      1.10 o
   0   1   7      246.37      265.29      6.60 o
   1   1   7      281.96      277.06      7.19 o
   2   1   7      118.97      125.42      3.63 o
   3   1   7      299.24      300.58      7.86 o
   4   1   7       21.58       19.77      0.89 o
   5   1   7       39.97       41.35      2.33 o
   6   1   7        5.15        4.81      0.81 o
   7   1   7       13.06       15.66      1.32 o
   8   1   7        5.40        3.39      1.88 o
  -9   2   7       22.27       20.64      1.49 o
  -8   2   7      124.16      123.40      5.72 o
  -7   2   7       23.01       25.06      2.27 o
  -6   2   7       12.72       14.69      1.18 o
  -5   2   7      111.88      103.13      3.12 o
  -4   2   7      602.29      597.86     16.24 o
  -3   2   7       63.68       66.46      1.92 o
  -2   2   7      120.11      134.72      4.53 o
  -1   2   7      329.04      347.52      8.20 o
   0   2   7       43.71       42.95      1.22 o
   1   2   7        0.60        0.45      0.22 o
   2   2   7      425.37      460.68     11.21 o
   3   2   7      146.41      149.07      4.05 o
   4   2   7      111.44      112.56      3.96 o
   5   2   7        8.80        7.74      0.92 o
   6   2   7        7.25        7.35      0.95 o
   7   2   7       13.40        9.28      1.85 o
   8   2   7        0.05       -1.29      1.44 o
  -9   3   7        0.65        2.25      0.90 o
  -8   3   7       12.17       10.78      1.07 o
  -7   3   7        0.02        0.21      0.54 o
  -6   3   7      602.21      670.24     19.67 o
  -5   3   7       65.04       57.68      2.30 o
  -4   3   7      660.12      679.14     24.66 o
  -3   3   7      200.87      223.73      6.99 o
  -2   3   7       11.44       11.83      0.58 o
  -1   3   7       15.38       15.42      0.66 o
   0   3   7       77.81       82.94      2.35 o
   1   3   7      138.80      138.84      3.77 o
   2   3   7        7.15        6.38      0.44 o
   3   3   7      617.46      584.60     14.88 o
   4   3   7      153.32      153.34      4.48 o
   5   3   7       28.07       28.41      2.97 o
   6   3   7        2.05        1.99      0.99 o
   7   3   7        2.73        2.59      1.13 o
   8   3   7        7.18       12.10      2.73 o
  -8   4   7        6.14        7.91      0.91 o
  -7   4   7       58.77       52.55      2.13 o
  -6   4   7        9.25       11.92      0.74 o
  -5   4   7       21.24       24.88      1.38 o
  -4   4   7       30.26       32.73      1.40 o
  -3   4   7       42.11       35.36      1.82 o
  -2   4   7       62.93       64.79      1.97 o
  -1   4   7        4.97        5.10      0.41 o
   0   4   7       45.45       49.02      1.58 o
   1   4   7        2.54        3.53      0.37 o
   2   4   7      214.34      201.15      5.39 o
   3   4   7      153.99      156.57      6.57 o
   4   4   7      493.44      502.87     15.59 o
   5   4   7       29.31       36.86      2.77 o
   6   4   7        1.93        3.23      1.10 o
   7   4   7        7.36        9.33      1.61 o
   8   4   7        6.73        9.46      1.73 o
  -8   5   7        3.42        2.23      0.70 o
  -7   5   7        8.91        9.51      0.84 o
  -6   5   7        1.00        0.54      0.40 o
  -5   5   7      152.89      134.52      6.74 o
  -4   5   7       80.88       72.83      3.55 o
  -3   5   7        7.40        7.28      0.59 o
  -2   5   7        3.78        5.34      0.46 o
  -1   5   7       30.12       27.16      1.45 o
   0   5   7       51.45       53.61      1.71 o
   1   5   7        6.05        3.82      0.43 o
   2   5   7       51.45       50.93      2.29 o
   3   5   7      930.47      862.25     29.16 o
   4   5   7       13.25       11.48      1.17 o
   5   5   7       84.82       82.67      5.12 o
   6   5   7        1.24        2.85      1.19 o
   7   5   7       11.73        7.55      1.63 o
  -8   6   7        9.49       14.26      1.17 o
  -7   6   7        0.90        0.43      0.52 o
  -6   6   7        0.00       -0.40      0.40 o
  -5   6   7       17.50       19.37      1.00 o
  -4   6   7      109.52      103.69      4.71 o
  -3   6   7       78.34       74.64      3.25 o
  -2   6   7        0.89        0.81      0.37 o
  -1   6   7       54.91       48.84      1.73 o
   0   6   7        9.55        9.99      0.59 o
   1   6   7        1.13        1.12      0.43 o
   2   6   7        3.77        2.88      0.67 o
   3   6   7      100.86      105.90      5.21 o
   4   6   7        3.86        2.75      0.87 o
   5   6   7       44.32       43.73      3.30 o
   6   6   7       46.94       47.80      4.76 o
   7   6   7       11.90       10.63      1.83 o
  -7   7   7       22.40       18.52      1.19 o
  -6   7   7        1.93        3.49      0.52 o
  -5   7   7        2.03        2.13      0.46 o
  -4   7   7       19.84       18.42      1.32 o
  -3   7   7        0.19       -0.12      0.37 o
  -2   7   7       46.04       48.53      1.89 o
  -1   7   7       22.64       16.57      0.94 o
   0   7   7      207.76      180.36      6.45 o
   1   7   7       95.49       93.75      3.66 o
   2   7   7        2.30        0.50      0.52 o
   3   7   7        8.62        8.12      0.99 o
   4   7   7        2.27        1.39      0.76 o
   5   7   7        1.34        1.73      1.08 o
   6   7   7       87.39       94.99      5.97 o
   7   7   7        4.09        1.07      1.31 o
  -7   8   7        0.02        0.20      0.65 o
  -6   8   7        2.38        1.44      0.44 o
  -5   8   7       16.75       15.58      1.01 o
  -4   8   7       18.46       22.80      1.89 o
  -3   8   7       15.00       14.68      1.24 o
  -2   8   7       14.92       14.12      0.87 o
  -1   8   7      177.82      152.73      5.59 o
   0   8   7       49.03       45.89      2.07 o
   1   8   7      121.17      108.01      4.66 o
   2   8   7        8.43        7.47      1.20 o
   3   8   7        1.43        0.38      0.77 o
   4   8   7       38.04       37.08      2.70 o
   5   8   7        0.03        0.11      0.96 o
   6   8   7       12.89       15.70      3.04 o
  -6   9   7        1.65        3.48      0.55 o
  -5   9   7       24.62       25.27      1.19 o
  -4   9   7        3.86        3.04      0.50 o
  -3   9   7        9.78       10.57      0.76 o
  -2   9   7       10.49       11.79      0.89 o
  -1   9   7        1.75        0.91      0.60 o
   0   9   7        0.24       -0.27      0.58 o
   1   9   7       44.12       39.79      3.20 o
   2   9   7       35.86       36.09      3.45 o
   3   9   7        0.83        0.31      0.84 o
   4   9   7        0.09       -0.13      1.41 o
   5   9   7        2.15        0.28      1.51 o
  -5  10   7       18.50       30.82      4.04 o
  -4  10   7       65.65       75.66      4.36 o
  -3  10   7        0.74        0.63      0.50 o
  -2  10   7        0.00       -0.35      0.57 o
  -1  10   7        6.64        9.74      1.02 o
   0  10   7        0.00        0.00      0.60 o
   1  10   7       10.24       12.48      1.23 o
   2  10   7       24.81       22.09      1.96 o
   3  10   7        3.45        3.26      1.18 o
   4  10   7       10.44       10.24      2.43 o
  -4  11   7        0.31        0.14      0.60 o
  -3  11   7        5.13        8.94      1.15 o
  -2  11   7        4.03        3.74      0.82 o
  -1  11   7        0.00        0.65      0.70 o
   0  11   7        0.36       -0.35      0.67 o
   1  11   7        2.68        2.25      1.03 o
   2  11   7        0.67        1.76      1.11 o
   3  11   7       18.76       14.94      2.09 o
  -1  12   7       20.00       29.67      2.60 o
   0  12   7        0.44        0.26      1.24 o
  -3 -12   8        6.59        7.90      2.36 o
  -2 -12   8        3.90        6.58      2.13 o
  -1 -12   8       25.45       30.95      4.62 o
   0 -12   8        0.06       -0.80      0.80 o
   1 -12   8        0.12       -0.82      0.82 o
   2 -12   8        0.81        1.44      0.89 o
   3 -12   8       36.34       49.55      5.84 o
  -4 -11   8        0.41       -0.98      1.40 o
  -3 -11   8        8.41        7.74      2.20 o
  -2 -11   8        0.73        0.17      1.30 o
  -1 -11   8        4.41        2.09      1.01 o
   0 -11   8       31.70       30.87      2.33 o
   1 -11   8        0.30        0.40      0.82 o
   2 -11   8        4.72        5.06      1.09 o
   3 -11   8        5.72        6.91      1.39 o
   4 -11   8       32.99       44.95      2.83 o
  -5 -10   8        0.67        0.26      1.13 o
  -4 -10   8        1.75        3.19      1.22 o
  -3 -10   8        7.50        7.54      1.88 o
  -2 -10   8        0.00       -0.74      0.80 o
  -1 -10   8       60.55       64.95      3.77 o
   0 -10   8       46.47       44.20      5.08 o
   1 -10   8        9.46        8.11      1.21 o
   2 -10   8       19.37       20.48      1.74 o
   3 -10   8        2.21        2.28      0.90 o
   4 -10   8       28.85       27.43      2.04 o
   5 -10   8        0.52        0.44      0.91 o
  -6  -9   8       39.23       39.37      5.00 o
  -5  -9   8        1.08        0.83      1.09 o
  -4  -9   8        0.07        0.20      0.96 o
  -3  -9   8       30.31       25.09      2.54 o
  -2  -9   8        5.85        4.61      0.92 o
  -1  -9   8        0.59       -0.76      0.76 o
   0  -9   8        1.78        2.39      0.95 o
   1  -9   8      535.69      543.38     24.26 o
   2  -9   8        0.20        0.07      0.76 o
   3  -9   8       12.16        9.96      1.22 o
   4  -9   8        0.00        0.31      0.73 o
   5  -9   8       38.61       42.89      2.86 o
   6  -9   8        0.03       -0.16      0.78 o
  -7  -8   8       59.93       56.23      4.22 o
  -6  -8   8        2.95        4.60      2.11 o
  -5  -8   8        7.97        5.11      1.39 o
  -4  -8   8       11.65       12.32      1.73 o
  -3  -8   8       18.22       16.39      1.55 o
  -2  -8   8       55.74       61.42      2.97 o
  -1  -8   8        8.61        7.96      0.99 o
   0  -8   8      507.13      510.41     27.61 o
   1  -8   8       31.16       30.01      3.25 o
   2  -8   8      751.65      763.16     33.47 o
   3  -8   8        0.02       -0.40      0.69 o
   4  -8   8       17.68       19.49      1.63 o
   5  -8   8        9.61        9.26      1.22 o
   6  -8   8        0.32       -0.30      0.73 o
   7  -8   8        8.99        8.91      1.51 o
  -7  -7   8        2.50        4.46      1.42 o
  -6  -7   8        3.95        5.67      1.64 o
  -5  -7   8        9.90       13.23      1.99 o
  -4  -7   8        0.05       -0.18      0.79 o
  -3  -7   8        1.26        1.57      0.70 o
  -2  -7   8        4.67        3.81      0.78 o
  -1  -7   8      207.85      218.45      8.70 o
   0  -7   8      365.42      350.27     14.45 o
   1  -7   8      102.29      112.92      6.04 o
   2  -7   8       66.39       68.23      2.80 o
   3  -7   8        1.17        0.94      1.23 o
   4  -7   8       73.09       81.92      4.28 o
   5  -7   8        3.61        4.66      0.94 o
   6  -7   8       28.64       28.97      2.98 o
   7  -7   8        9.03        8.50      1.22 o
  -8  -6   8       13.67       16.95      2.25 o
  -7  -6   8       13.88       15.56      2.02 o
  -6  -6   8        0.11       -0.04      0.96 o
  -5  -6   8       46.71       45.81      3.29 o
  -4  -6   8       12.68       10.20      1.41 o
  -3  -6   8       57.75       52.00      2.29 o
  -2  -6   8        5.13        3.93      0.60 o
  -1  -6   8        0.22        0.45      0.44 o
   0  -6   8       71.97       73.27      2.92 o
   1  -6   8        0.71       -0.14      0.34 o
   2  -6   8        0.44        0.43      0.45 o
   3  -6   8        5.33        5.38      0.67 o
   4  -6   8        5.56        6.07      0.97 o
   5  -6   8        0.67        1.33      0.76 o
   6  -6   8        0.23       -0.13      0.73 o
   7  -6   8       11.30       10.08      1.33 o
  -8  -5   8       18.66       14.00      2.02 o
  -7  -5   8        0.35       -0.76      0.93 o
  -6  -5   8        2.80        3.95      1.39 o
  -5  -5   8       10.45        9.75      1.05 o
  -4  -5   8       17.21       14.10      1.27 o
  -3  -5   8        0.29        0.58      0.39 o
  -2  -5   8      174.43      173.23      5.31 o
  -1  -5   8        0.54        0.53      0.32 o
   0  -5   8       29.08       34.20      1.22 o
   1  -5   8       16.72       17.21      0.95 o
   2  -5   8      330.81      339.62     10.61 o
   3  -5   8      230.03      243.00      8.49 o
   4  -5   8        1.34        0.53      0.65 o
   5  -5   8        0.89        0.41      0.65 o
   6  -5   8       14.61       14.97      1.48 o
   7  -5   8        2.83        4.21      1.06 o
   8  -5   8        4.23        5.64      1.21 o
  -8  -4   8       49.85       67.32      4.78 o
  -7  -4   8       11.30        9.00      1.33 o
  -6  -4   8       40.84       43.40      2.36 o
  -5  -4   8       76.23       71.62      3.32 o
  -4  -4   8        5.60        5.57      0.72 o
  -3  -4   8       42.61       44.92      1.72 o
  -2  -4   8      116.45      116.38      3.43 o
  -1  -4   8       14.88       15.09      0.78 o
   0  -4   8      354.02      370.93     10.12 o
   1  -4   8      111.73      119.74      3.35 o
   2  -4   8      337.70      353.71     10.49 o
   3  -4   8       39.83       40.96      1.67 o
   4  -4   8        1.08        0.58      0.44 o
   5  -4   8       15.17       15.85      1.47 o
   6  -4   8        0.04       -0.05      0.71 o
   7  -4   8       23.08       27.82      2.13 o
   8  -4   8       18.58       23.44      1.82 o
  -8  -3   8        0.10       -0.13      0.78 o
  -7  -3   8      123.50      123.97      6.35 o
  -6  -3   8        0.47        0.66      0.56 o
  -5  -3   8      152.69      145.39      6.02 o
  -4  -3   8        0.12        0.76      0.44 o
  -3  -3   8        6.20        4.81      0.44 o
  -2  -3   8        6.17        6.17      0.55 o
  -1  -3   8        1.76        1.48      0.38 o
   0  -3   8      138.22      158.80      4.54 o
   1  -3   8       80.17       71.00      2.23 o
   2  -3   8       16.84       18.49      0.86 o
   3  -3   8       31.87       26.55      1.25 o
   4  -3   8        0.43        0.74      0.42 o
   5  -3   8       11.47       12.84      1.09 o
   6  -3   8        1.66        2.78      0.87 o
   7  -3   8        7.31        7.88      1.14 o
   8  -3   8       44.62       46.73      2.68 o
  -9  -2   8        1.09        0.51      0.82 o
  -8  -2   8       68.12       67.17      5.55 o
  -7  -2   8       10.74       10.29      1.09 o
  -6  -2   8       93.74       83.79      3.81 o
  -5  -2   8       70.28       49.48      2.97 o
  -4  -2   8       73.86       54.41      2.69 o
  -3  -2   8       11.96       12.04      0.65 o
  -2  -2   8       87.20       85.31      2.78 o
  -1  -2   8      114.29      112.62      3.31 o
   0  -2   8       98.42      104.91      3.10 o
   1  -2   8        6.32        4.25      0.74 o
   2  -2   8        5.26        7.14      0.53 o
   3  -2   8        0.77        1.75      0.33 o
   4  -2   8       22.59       19.34      1.05 o
   5  -2   8       52.00       52.88      2.56 o
   6  -2   8       33.74       35.45      2.35 o
   7  -2   8        1.76        1.19      0.72 o
   8  -2   8        6.09        5.43      1.22 o
  -9  -1   8        0.00        0.17      0.83 o
  -8  -1   8        2.70        2.25      0.83 o
  -7  -1   8        5.05        5.25      0.90 o
  -6  -1   8        3.97        3.91      0.78 o
  -5  -1   8       60.84       58.22      2.13 o
  -4  -1   8       88.08       85.20      2.58 o
  -3  -1   8        4.11        8.11      0.61 o
  -2  -1   8        0.21       -0.19      0.27 o
  -1  -1   8       99.58       99.58      2.96 o
   0  -1   8       78.15       80.19      2.45 o
   1  -1   8       98.92      110.08      3.07 o
   2  -1   8        3.50        6.41      0.47 o
   3  -1   8        4.85        6.99      0.46 o
   4  -1   8       12.67        9.56      0.76 o
   5  -1   8        1.22        2.97      0.86 o
   6  -1   8        2.94        3.54      0.70 o
   7  -1   8       13.52       12.78      1.71 o
   8  -1   8        2.82        4.17      1.32 o
  -9   0   8       70.56       86.92      7.65 o
  -8   0   8        0.05       -0.72      0.72 o
  -7   0   8       35.46       35.43      2.56 o
  -6   0   8       45.12       56.94      2.56 o
  -5   0   8      446.50      452.94     16.00 o
  -4   0   8      160.90      165.47      4.51 o
  -3   0   8       41.10       42.34      1.39 o
  -2   0   8       51.02       50.74      1.78 o
  -1   0   8        0.05        0.14      0.24 o
   0   0   8      136.86      142.25      3.84 o
   1   0   8        8.21        7.77      0.51 o
   2   0   8      220.97      244.30      6.42 o
   3   0   8       52.03       48.01      1.65 o
   4   0   8       74.48       65.63      2.29 o
   5   0   8       20.05       18.20      1.18 o
   6   0   8       24.52       16.21      1.62 o
   7   0   8        0.99        0.61      0.81 o
   8   0   8        0.99        0.27      1.48 o
  -9   1   8       17.69       14.03      1.33 o
  -8   1   8      167.33      174.93      6.64 o
  -7   1   8      129.52      147.88      5.72 o
  -6   1   8        1.98        4.30      0.78 o
  -5   1   8      410.96      384.06     13.75 o
  -4   1   8      140.15      137.93      3.79 o
  -3   1   8       43.02       48.40      1.59 o
  -2   1   8       79.26       84.28      2.42 o
  -1   1   8       13.28       11.11      0.58 o
   0   1   8       59.34       69.14      1.93 o
   1   1   8       31.68       28.09      1.03 o
   2   1   8       66.90       70.76      2.23 o
   3   1   8        2.39        1.81      0.37 o
   4   1   8      150.47      144.04      3.95 o
   5   1   8       40.57       29.99      1.79 o
   6   1   8        0.10        0.76      0.64 o
   7   1   8       27.98       24.86      2.34 o
   8   1   8       11.65        7.92      2.28 o
  -8   2   8       29.02       27.85      2.40 o
  -7   2   8      110.24      113.47      6.16 o
  -6   2   8       70.36       67.67      2.65 o
  -5   2   8       32.10       37.48      1.55 o
  -4   2   8      368.17      356.25      9.97 o
  -3   2   8       11.79       13.72      0.68 o
  -2   2   8       53.70       59.18      1.79 o
  -1   2   8       44.65       51.60      1.60 o
   0   2   8      261.67      261.93      6.63 o
   1   2   8      640.23      638.63     15.71 o
   2   2   8       85.27       86.90      2.65 o
   3   2   8        0.37       -0.16      0.32 o
   4   2   8       24.36       24.10      1.25 o
   5   2   8      191.17      187.85      8.54 o
   6   2   8        7.50        6.59      1.32 o
   7   2   8        6.13        7.89      1.48 o
   8   2   8        3.53        7.96      2.44 o
  -8   3   8        0.00       -0.49      0.64 o
  -7   3   8       16.99       15.44      1.17 o
  -6   3   8        3.92        7.80      0.76 o
  -5   3   8       22.06       21.48      1.08 o
  -4   3   8       13.45       14.75      0.85 o
  -3   3   8       60.39       66.65      2.14 o
  -2   3   8      175.16      149.23      4.05 o
  -1   3   8       80.86       78.76      2.26 o
   0   3   8       57.91       59.91      1.92 o
   1   3   8        7.47        9.40      0.60 o
   2   3   8      848.66      811.65     21.79 o
   3   3   8       11.32        9.10      0.69 o
   4   3   8       23.92       24.20      1.55 o
   5   3   8        6.24        6.52      2.47 o
   6   3   8       10.77       15.40      1.89 o
   7   3   8        3.05        1.68      1.12 o
   8   3   8       44.65       56.42      6.02 o
  -8   4   8        5.35        6.04      0.92 o
  -7   4   8        2.49        2.64      0.72 o
  -6   4   8        3.45        2.97      0.63 o
  -5   4   8        2.00        1.45      0.47 o
  -4   4   8        0.72        0.07      0.39 o
  -3   4   8       39.45       37.52      1.68 o
  -2   4   8       86.23       84.00      2.54 o
  -1   4   8       73.91       78.31      2.38 o
   0   4   8       30.90       26.95      1.06 o
   1   4   8       69.51       67.95      2.46 o
   2   4   8        4.24        4.49      0.56 o
   3   4   8      339.93      345.54     11.97 o
   4   4   8        0.09       -0.72      0.72 o
   5   4   8        7.60        6.53      1.27 o
   6   4   8        1.54        1.03      2.40 o
   7   4   8        0.13        0.93      1.14 o
  -8   5   8       17.11       14.40      1.51 o
  -7   5   8        0.35        0.27      0.63 o
  -6   5   8        0.43        0.73      0.53 o
  -5   5   8        2.26        1.36      0.48 o
  -4   5   8        9.52       10.23      0.74 o
  -3   5   8       15.53       22.97      1.20 o
  -2   5   8        2.38        1.89      0.47 o
  -1   5   8      112.02       98.42      3.39 o
   0   5   8       16.26       20.67      0.95 o
   1   5   8        4.98        6.57      0.69 o
   2   5   8       76.51       70.55      2.86 o
   3   5   8        2.06        0.42      0.54 o
   4   5   8        2.49        1.64      0.82 o
   5   5   8      146.19      152.62      9.22 o
   6   5   8       92.79       90.51      5.72 o
   7   5   8       10.84        9.11      2.92 o
  -7   6   8       13.78       13.00      1.63 o
  -6   6   8       59.47       56.59      4.03 o
  -5   6   8        0.40        0.24      0.44 o
  -4   6   8        0.69       -0.40      0.40 o
  -3   6   8        1.48        2.44      0.50 o
  -2   6   8      506.21      423.79     14.59 o
  -1   6   8      244.03      205.83      6.81 o
   0   6   8       25.06       20.13      1.20 o
   1   6   8       46.36       45.63      2.02 o
   2   6   8       90.82       85.71      3.40 o
   3   6   8        0.99        0.24      0.66 o
   4   6   8       15.81       16.20      1.81 o
   5   6   8       28.39       28.86      3.31 o
   6   6   8       70.90       75.42      5.05 o
   7   6   8        0.11        0.34      2.47 o
  -7   7   8        3.41        4.22      0.80 o
  -6   7   8        5.09        9.30      1.10 o
  -5   7   8        0.27       -0.02      0.44 o
  -4   7   8        0.00        0.64      0.44 o
  -3   7   8       27.35       34.00      1.47 o
  -2   7   8       43.76       36.82      1.76 o
  -1   7   8        0.07       -0.46      0.46 o
   0   7   8        0.71        0.17      0.64 o
   1   7   8       90.88       81.64      5.05 o
   2   7   8        2.45        3.02      0.72 o
   3   7   8       21.83       20.21      1.52 o
   4   7   8        2.18        2.51      1.58 o
   5   7   8       22.07       21.43      4.16 o
   6   7   8       10.72        8.97      1.76 o
  -6   8   8        7.58        7.62      0.91 o
  -5   8   8       11.43       15.65      1.80 o
  -4   8   8       28.68       26.72      1.40 o
  -3   8   8        9.21       11.19      1.06 o
  -2   8   8        0.80        1.14      0.54 o
  -1   8   8       18.19       19.79      1.36 o
   0   8   8       29.82       30.63      1.84 o
   1   8   8        6.56        8.22      1.01 o
   2   8   8        0.31       -0.56      0.75 o
   3   8   8        9.50        7.93      1.49 o
   4   8   8        3.98        5.02      1.90 o
   5   8   8        0.12        0.43      1.58 o
  -5   9   8       33.98       34.50      2.89 o
  -4   9   8       12.02       17.13      1.36 o
  -3   9   8       28.25       32.99      1.65 o
  -2   9   8       39.78       42.90      2.25 o
  -1   9   8        3.94        2.89      0.77 o
   0   9   8        2.14        2.36      0.76 o
   1   9   8        1.80        2.59      0.85 o
   2   9   8        0.22        0.21      0.88 o
   3   9   8        2.03        1.76      1.01 o
   4   9   8        4.60        2.93      1.80 o
  -4  10   8       13.73       15.46      1.90 o
  -3  10   8        6.50       10.20      1.19 o
  -2  10   8        9.15       14.62      1.31 o
  -1  10   8       11.38       12.02      1.18 o
   0  10   8        0.02       -0.51      0.65 o
   1  10   8       29.25       29.07      2.40 o
   2  10   8       29.44       33.95      2.80 o
   3  10   8        2.01        0.73      1.19 o
  -2  11   8       12.91       16.23      1.61 o
  -1  11   8        0.37        1.16      0.78 o
   0  11   8        5.19        5.31      1.16 o
   1  11   8       10.64       13.32      1.88 o
  -2 -12   9        1.62        1.43      1.86 o
  -1 -12   9        5.35        7.48      1.75 o
   0 -12   9       25.79       23.51      2.58 o
   1 -12   9        0.04        0.80      0.98 o
   2 -12   9        1.07        2.12      1.43 o
  -3 -11   9        0.64        2.08      1.69 o
  -2 -11   9       51.52       54.60      5.64 o
  -1 -11   9      190.65      173.07     11.01 o
   0 -11   9        1.51        0.60      0.93 o
   1 -11   9        4.34        3.26      1.11 o
   2 -11   9        9.77        8.78      1.36 o
   3 -11   9        3.15        4.25      1.19 o
   4 -11   9        7.37        6.81      2.43 o
  -5 -10   9        3.83        1.32      1.24 o
  -4 -10   9        4.41        3.23      1.34 o
  -3 -10   9        3.35        3.58      1.29 o
  -2 -10   9        0.13       -0.11      1.31 o
  -1 -10   9       97.63      107.87      5.61 o
   0 -10   9       74.59       71.17      5.58 o
   1 -10   9      164.87      150.36      7.43 o
   2 -10   9       24.06       23.29      1.97 o
   3 -10   9       66.08       77.14      4.26 o
   4 -10   9       18.99       21.20      1.84 o
   5 -10   9        2.72        3.05      1.46 o
  -6  -9   9       20.70       22.15      2.54 o
  -5  -9   9       36.38       33.11      3.02 o
  -4  -9   9        0.23        0.36      0.94 o
  -3  -9   9       13.98       10.74      1.66 o
  -2  -9   9       44.99       47.21      2.92 o
  -1  -9   9       98.02      103.31      4.60 o
   0  -9   9        2.79        5.27      1.12 o
   1  -9   9      112.78      120.09      6.08 o
   2  -9   9        4.17        5.34      1.13 o
   3  -9   9       62.44       65.46      4.53 o
   4  -9   9        0.54        0.40      0.83 o
   5  -9   9        5.72        8.26      1.26 o
  -6  -8   9       12.18       19.00      2.30 o
  -5  -8   9        7.56       11.62      1.83 o
  -4  -8   9       39.53       43.54      3.30 o
  -3  -8   9       39.20       37.55      2.96 o
  -2  -8   9        9.50        8.50      1.15 o
  -1  -8   9      217.47      202.01      8.10 o
   0  -8   9        0.04        0.74      0.68 o
   1  -8   9        3.31        3.41      1.00 o
   2  -8   9       52.53       61.10      3.50 o
   3  -8   9       24.84       23.50      1.90 o
   4  -8   9        6.19        4.59      1.05 o
   5  -8   9        7.54        9.59      1.31 o
   6  -8   9        0.36        0.13      0.85 o
  -7  -7   9        0.07        0.34      1.19 o
  -6  -7   9        1.35        2.62      1.52 o
  -5  -7   9       35.90       37.15      3.00 o
  -4  -7   9       11.58       11.93      1.67 o
  -3  -7   9      152.66      149.66     13.30 o
  -2  -7   9        1.51        2.30      0.73 o
  -1  -7   9        9.37        9.99      1.04 o
   0  -7   9       65.49       59.38      2.85 o
   1  -7   9       19.62       18.79      1.37 o
   2  -7   9       11.49        9.99      1.25 o
   3  -7   9        9.44        7.16      1.13 o
   4  -7   9       50.13       54.63      3.17 o
   5  -7   9       17.63       20.78      1.81 o
   6  -7   9        3.95        3.29      0.99 o
   7  -7   9        4.11        3.34      1.07 o
  -7  -6   9        1.49        1.72      1.97 o
  -6  -6   9        0.27       -0.53      0.95 o
  -5  -6   9       12.55       12.14      1.66 o
  -4  -6   9      103.13       89.80      5.49 o
  -3  -6   9        1.39        0.90      1.32 o
  -2  -6   9      124.64      118.51      5.04 o
  -1  -6   9       60.19       59.59      2.83 o
   0  -6   9        3.78        3.20      0.62 o
   1  -6   9        0.55        0.86      0.55 o
   2  -6   9       23.78       27.72      1.66 o
   3  -6   9       10.64       10.59      1.23 o
   4  -6   9        6.42        6.81      2.01 o
   5  -6   9       11.89       14.68      1.46 o
   6  -6   9        0.23       -0.68      0.76 o
   7  -6   9        8.56        9.53      1.45 o
  -8  -5   9        4.43        4.90      2.32 o
  -7  -5   9       18.17       25.31      3.83 o
  -6  -5   9       20.03       17.71      2.98 o
  -5  -5   9        2.25        1.03      0.95 o
  -4  -5   9       47.86       44.14      2.63 o
  -3  -5   9       13.45       13.47      1.06 o
  -2  -5   9        0.54        0.89      0.43 o
  -1  -5   9       89.63       92.44      3.02 o
   0  -5   9        0.95        0.80      0.40 o
   1  -5   9       20.43       20.11      1.39 o
   2  -5   9        0.83        2.13      0.63 o
   3  -5   9       78.82       73.82      3.32 o
   4  -5   9       21.34       23.85      1.88 o
   5  -5   9        8.71        8.69      1.20 o
   6  -5   9        8.80       10.50      1.35 o
   7  -5   9       14.12       18.48      3.18 o
  -8  -4   9       34.11       31.73      3.03 o
  -7  -4   9        4.16        2.67      1.21 o
  -6  -4   9       66.24       59.11      3.36 o
  -5  -4   9       61.42       45.64      2.41 o
  -4  -4   9       69.15       56.24      2.85 o
  -3  -4   9       24.57       20.60      1.28 o
  -2  -4   9        1.41        1.43      0.45 o
  -1  -4   9        0.17       -0.10      0.34 o
   0  -4   9        0.02        0.16      0.33 o
   1  -4   9       93.49      101.91      3.32 o
   2  -4   9       20.60       20.43      1.10 o
   3  -4   9        3.64        3.72      0.71 o
   4  -4   9       27.56       26.31      1.60 o
   5  -4   9       80.51       78.30      5.85 o
   6  -4   9       48.34       48.44      5.07 o
   7  -4   9       25.33       29.10      2.26 o
  -8  -3   9       22.49       21.58      2.12 o
  -7  -3   9       21.95       21.98      1.72 o
  -6  -3   9       35.07       37.44      1.93 o
  -5  -3   9       60.25       49.03      2.79 o
  -4  -3   9       65.46       63.94      3.01 o
  -3  -3   9       19.24       17.84      0.99 o
  -2  -3   9        7.34        5.85      0.59 o
  -1  -3   9      106.45       98.37      3.50 o
   0  -3   9       21.70       22.34      1.00 o
   1  -3   9       80.02       87.53      2.85 o
   2  -3   9       14.87       14.20      0.90 o
   3  -3   9       45.89       53.50      2.30 o
   4  -3   9       19.01       19.17      1.65 o
   5  -3   9       11.96       13.32      1.14 o
   6  -3   9        8.36        9.04      1.26 o
   7  -3   9        0.21        0.22      0.75 o
   8  -3   9       33.99       39.33      2.60 o
  -8  -2   9        1.47        2.02      1.17 o
  -7  -2   9        2.06        3.94      0.89 o
  -6  -2   9        0.20        0.56      0.66 o
  -5  -2   9       42.99       42.37      2.15 o
  -4  -2   9      158.72      155.54      5.63 o
  -3  -2   9       99.64       84.43      3.01 o
  -2  -2   9        3.54        3.04      0.48 o
  -1  -2   9        9.80       12.54      0.72 o
   0  -2   9       36.62       33.17      1.26 o
   1  -2   9       49.58       46.00      1.60 o
   2  -2   9        9.51        6.80      0.55 o
   3  -2   9       97.53       90.72      2.96 o
   4  -2   9      102.04       81.40      3.62 o
   5  -2   9        0.10       -0.03      0.56 o
   6  -2   9        0.67        1.99      0.77 o
   7  -2   9        1.16        0.64      0.73 o
   8  -2   9        3.12        2.95      1.74 o
  -8  -1   9        0.17       -0.14      0.76 o
  -7  -1   9        0.85        0.92      0.74 o
  -6  -1   9       27.80       33.20      1.87 o
  -5  -1   9       79.71       75.26      2.86 o
  -4  -1   9       16.95       17.78      0.93 o
  -3  -1   9       17.06       17.99      1.01 o
  -2  -1   9      110.24      100.35      3.19 o
  -1  -1   9        1.48        0.74      0.32 o
   0  -1   9       36.56       37.10      1.27 o
   1  -1   9       94.22       97.86      2.79 o
   2  -1   9       20.78       24.44      0.97 o
   3  -1   9       13.97        9.67      0.67 o
   4  -1   9       34.57       29.77      2.25 o
   5  -1   9       23.15       15.72      1.25 o
   6  -1   9       28.98       26.35      1.63 o
   7  -1   9        4.89        3.84      1.25 o
   8  -1   9        3.33        4.89      2.02 o
  -8   0   9       43.55       45.94      3.70 o
  -7   0   9        5.27        4.15      0.88 o
  -6   0   9        0.21        0.31      0.60 o
  -5   0   9        0.45       -0.13      0.47 o
  -4   0   9      106.56      101.33      3.55 o
  -3   0   9       31.10       26.09      1.13 o
  -2   0   9       26.29       26.94      1.12 o
  -1   0   9      185.61      193.58      5.25 o
   0   0   9       97.53       99.35      2.85 o
   1   0   9       75.75       73.54      2.32 o
   2   0   9        2.04        1.78      0.37 o
   3   0   9        2.22        2.11      0.44 o
   4   0   9      116.47      100.89      3.96 o
   5   0   9       25.32       26.84      1.55 o
   6   0   9       22.75       29.99      3.18 o
   7   0   9        0.14       -1.06      1.06 o
   8   0   9        0.13        3.50      1.78 o
  -8   1   9        6.48        2.94      0.91 o
  -7   1   9       48.51       56.64      2.67 o
  -6   1   9       20.56       17.80      1.30 o
  -5   1   9        1.63        2.32      0.60 o
  -4   1   9       23.01       24.14      1.43 o
  -3   1   9      519.43      504.26     13.65 o
  -2   1   9      525.38      522.27     13.50 o
  -1   1   9      175.00      170.29      5.32 o
   0   1   9      510.80      505.56     12.47 o
   1   1   9       60.65       61.28      3.17 o
   2   1   9      307.87      301.44      8.29 o
   3   1   9        1.32        2.14      0.38 o
   4   1   9      104.67       98.89      3.48 o
   5   1   9       60.01       65.33      4.24 o
   6   1   9       58.73       57.29      3.95 o
   7   1   9       18.52       16.55      2.90 o
   8   1   9       12.58       11.54      2.70 o
  -8   2   9       28.20       34.65      2.86 o
  -7   2   9        0.90        0.89      0.72 o
  -6   2   9        7.89        7.65      0.83 o
  -5   2   9       31.85       25.65      2.14 o
  -4   2   9       38.08       37.90      2.16 o
  -3   2   9      108.20      110.28      3.53 o
  -2   2   9      549.37      518.11     13.38 o
  -1   2   9      542.20      554.97     14.99 o
   0   2   9      102.18      101.98      3.01 o
   1   2   9     1188.48     1219.71     31.08 o
   2   2   9      500.08      459.30     12.38 o
   3   2   9       56.41       56.00      2.20 o
   4   2   9        0.67        1.60      0.91 o
   5   2   9        0.06       -0.12      0.80 o
   6   2   9        4.70        3.56      1.20 o
   7   2   9        9.32        6.33      1.47 o
  -8   3   9        9.44       10.74      1.62 o
  -7   3   9       10.92       10.29      1.06 o
  -6   3   9        0.77       -0.36      0.50 o
  -5   3   9       20.26       15.56      1.04 o
  -4   3   9       61.40       65.01      2.50 o
  -3   3   9        5.69        9.56      0.83 o
  -2   3   9       30.25       29.35      1.10 o
  -1   3   9      112.64      112.84      3.36 o
   0   3   9      189.58      175.21      5.72 o
   1   3   9       46.32       42.72      1.64 o
   2   3   9      239.38      231.86      9.06 o
   3   3   9      157.26      165.36      6.04 o
   4   3   9       23.80       22.62      2.16 o
   5   3   9        0.02        0.22      0.81 o
   6   3   9        4.28        6.83      1.41 o
   7   3   9        2.27        2.78      1.23 o
  -8   4   9        2.55        2.71      1.19 o
  -7   4   9        1.71        1.37      0.67 o
  -6   4   9        0.48        0.53      0.52 o
  -5   4   9        9.59       13.26      1.35 o
  -4   4   9       34.88       35.15      1.60 o
  -3   4   9      122.39      126.77      5.08 o
  -2   4   9      258.80      220.85      9.61 o
  -1   4   9       31.69       32.28      1.43 o
   0   4   9       52.59       47.49      1.90 o
   1   4   9      119.11      113.09      4.83 o
   2   4   9       16.61       16.70      1.93 o
   3   4   9        9.14        7.50      0.79 o
   4   4   9        7.92        7.92      1.37 o
   5   4   9        1.73        2.05      1.10 o
   6   4   9       20.70       20.11      2.21 o
   7   4   9       42.36       47.65      3.91 o
  -7   5   9        2.81        2.87      0.79 o
  -6   5   9       22.24       20.73      1.46 o
  -5   5   9        7.43        5.73      0.75 o
  -4   5   9        1.51        1.23      0.54 o
  -3   5   9       36.12       26.60      1.45 o
  -2   5   9        0.06       -0.23      0.50 o
  -1   5   9       30.16       26.24      1.66 o
   0   5   9        1.55        1.02      0.49 o
   1   5   9       78.09       75.09      3.02 o
   2   5   9       40.73       39.66      2.34 o
   3   5   9       15.75       13.24      1.25 o
   4   5   9        8.64        6.70      1.31 o
   5   5   9       40.52       39.96      5.72 o
   6   5   9        1.11        4.16      1.33 o
  -7   6   9        3.67        2.57      1.12 o
  -6   6   9       31.40       38.05      2.94 o
  -5   6   9        5.55        8.95      0.86 o
  -4   6   9       13.90       16.34      1.09 o
  -3   6   9       44.43       47.39      2.13 o
  -2   6   9       10.18        6.85      0.77 o
  -1   6   9       46.59       37.51      2.05 o
   0   6   9       19.97       16.99      1.30 o
   1   6   9       21.94       16.23      1.30 o
   2   6   9        1.37        1.99      0.59 o
   3   6   9        0.32        0.63      0.70 o
   4   6   9        3.52        3.61      1.22 o
   5   6   9        7.71        5.08      1.39 o
   6   6   9        2.02        2.39      1.30 o
  -6   7   9       71.01       71.92      6.20 o
  -5   7   9        0.07       -0.30      0.61 o
  -4   7   9        0.56        0.31      0.51 o
  -3   7   9        0.23       -0.11      0.55 o
  -2   7   9        1.04        1.34      0.67 o
  -1   7   9        0.02       -0.18      0.55 o
   0   7   9       12.02        7.86      0.98 o
   1   7   9       25.76       21.73      1.53 o
   2   7   9        3.76        3.28      0.78 o
   3   7   9        0.00        0.18      0.86 o
   4   7   9        3.41        2.70      1.79 o
   5   7   9        0.98        1.61      1.12 o
  -5   8   9       22.56       33.94      2.37 o
  -4   8   9        9.77        8.60      0.96 o
  -3   8   9        1.24        0.63      0.64 o
  -2   8   9        4.68        8.60      0.98 o
  -1   8   9       65.23       71.02      3.33 o
   0   8   9        0.25       -0.02      0.64 o
   1   8   9       43.08       44.74      3.02 o
   2   8   9        5.63        6.14      1.64 o
   3   8   9        4.18        3.00      1.37 o
   4   8   9        1.07        1.69      1.63 o
  -4   9   9       21.76       20.54      1.74 o
  -3   9   9        0.87        0.90      0.69 o
  -2   9   9        2.73        2.53      0.77 o
  -1   9   9        3.71        3.20      0.83 o
   0   9   9        5.23        5.29      0.95 o
   1   9   9        0.00       -0.04      0.75 o
   2   9   9        3.99        3.34      1.08 o
   3   9   9        1.22        3.93      1.83 o
  -3  10   9        5.29        8.58      1.59 o
  -2  10   9        0.39        0.03      0.70 o
  -1  10   9        0.56        0.99      0.76 o
   0  10   9        8.69       10.35      1.22 o
   1  10   9        3.19        4.08      1.00 o
   2  10   9        1.04        2.04      1.12 o
  -2 -11  10       74.99       87.38      8.03 o
  -1 -11  10        3.06        5.77      2.15 o
   0 -11  10       19.83       16.48      2.09 o
   1 -11  10       12.77       14.44      1.68 o
   2 -11  10       20.92       20.03      1.98 o
  -4 -10  10        1.27        1.65      1.18 o
  -3 -10  10        0.10       -0.27      1.59 o
  -2 -10  10        4.17        3.06      1.65 o
  -1 -10  10       35.00       40.63      4.51 o
   0 -10  10       31.36       31.19      3.82 o
   1 -10  10        0.54        0.03      0.92 o
   2 -10  10       25.46       20.28      1.91 o
   3 -10  10       22.64       24.53      2.11 o
   4 -10  10       14.58       19.13      1.88 o
  -5  -9  10       16.53       15.17      2.09 o
  -4  -9  10        4.59        4.11      1.90 o
  -3  -9  10       21.47       24.07      2.92 o
  -2  -9  10       23.93       28.34      2.52 o
  -1  -9  10        4.23        4.87      1.87 o
   0  -9  10       29.15       30.94      2.50 o
   1  -9  10      159.89      153.80      7.60 o
   2  -9  10       11.40       14.03      1.77 o
   3  -9  10       26.39       26.10      2.11 o
   4  -9  10       83.81       98.22      8.67 o
   5  -9  10        9.01        8.56      2.37 o
  -6  -8  10        8.40        8.07      1.72 o
  -5  -8  10        1.79        2.01      1.25 o
  -4  -8  10       97.42       80.55      5.27 o
  -3  -8  10        4.34        4.09      1.73 o
  -2  -8  10        0.14       -0.91      0.93 o
  -1  -8  10        5.48        5.41      0.94 o
   0  -8  10       10.05       10.61      1.16 o
   1  -8  10       43.69       44.43      2.88 o
   2  -8  10       79.04       78.46      4.34 o
   3  -8  10       15.49       17.00      1.71 o
   4  -8  10       32.46       32.24      3.43 o
   5  -8  10        5.42        5.57      1.22 o
  -6  -7  10        7.57        8.29      1.68 o
  -5  -7  10        0.00       -0.86      0.90 o
  -4  -7  10       38.04       32.25      2.79 o
  -3  -7  10       27.62       24.25      2.29 o
  -2  -7  10       17.14       20.31      2.04 o
  -1  -7  10       27.46       27.03      1.76 o
   0  -7  10       36.43       39.87      2.33 o
   1  -7  10       35.95       38.55      3.91 o
   2  -7  10       27.58       30.57      2.19 o
   3  -7  10        3.13        3.79      1.03 o
   4  -7  10       17.83       20.08      1.83 o
   5  -7  10       21.65       25.86      5.10 o
   6  -7  10        8.74       10.21      1.46 o
  -7  -6  10        0.00       -0.36      1.91 o
  -6  -6  10        0.16       -0.83      1.01 o
  -5  -6  10       35.60       31.35      2.77 o
  -4  -6  10       62.51       56.25      3.90 o
  -3  -6  10        0.02        0.37      0.91 o
  -2  -6  10       21.66       24.91      2.52 o
  -1  -6  10       31.06       31.97      1.89 o
   0  -6  10       12.60       14.83      1.19 o
   1  -6  10        7.04        5.83      0.81 o
   2  -6  10       23.96       23.10      1.54 o
   3  -6  10        4.39        3.62      0.97 o
   4  -6  10        5.54        4.59      1.05 o
   5  -6  10        0.29        1.11      0.89 o
   6  -6  10      111.50      137.95     12.48 o
  -7  -5  10       18.03       23.58      4.12 o
  -6  -5  10       15.76       17.92      3.66 o
  -5  -5  10       15.99       13.31      1.76 o
  -4  -5  10        3.40        3.32      1.55 o
  -3  -5  10       26.89       23.63      2.16 o
  -2  -5  10        0.81        0.73      0.61 o
  -1  -5  10       16.63       15.48      1.10 o
   0  -5  10        0.01        0.01      0.53 o
   1  -5  10       35.93       35.59      1.99 o
   2  -5  10       29.63       30.22      1.79 o
   3  -5  10        1.19       -0.10      0.60 o
   4  -5  10       14.45       14.94      1.49 o
   5  -5  10       38.75       37.48      2.55 o
   6  -5  10        6.81        7.81      1.29 o
   7  -5  10       79.01       78.97      4.45 o
  -7  -4  10        2.23        3.35      1.38 o
  -6  -4  10       13.70        5.88      2.14 o
  -5  -4  10        1.05        0.04      0.83 o
  -4  -4  10      123.42      105.38      4.81 o
  -3  -4  10       80.12       67.52      3.22 o
  -2  -4  10        9.19        6.34      0.73 o
  -1  -4  10       32.06       31.49      1.48 o
   0  -4  10       23.73       25.88      1.31 o
   1  -4  10       63.29       56.42      2.71 o
   2  -4  10        1.94        0.91      0.59 o
   3  -4  10       26.46       18.67      1.37 o
   4  -4  10        4.70        7.16      0.92 o
   5  -4  10        3.20        4.66      1.04 o
   6  -4  10       36.90       41.11      2.83 o
   7  -4  10       22.31       25.89      2.22 o
  -8  -3  10       29.20       31.57      6.03 o
  -7  -3  10        1.39        0.67      0.93 o
  -6  -3  10       31.31       25.78      1.84 o
  -5  -3  10        6.50        7.07      1.00 o
  -4  -3  10        3.64        1.66      0.86 o
  -3  -3  10      205.01      191.43      7.42 o
  -2  -3  10       23.01       19.50      1.25 o
  -1  -3  10       25.61       25.59      1.12 o
   0  -3  10        0.00       -0.05      0.35 o
   1  -3  10       57.82       61.42      2.37 o
   2  -3  10       99.96       94.44      4.08 o
   3  -3  10        0.15        1.10      0.59 o
   4  -3  10      109.84      100.33      4.39 o
   5  -3  10        0.88        0.14      0.74 o
   6  -3  10       23.35       26.65      2.14 o
   7  -3  10        0.31       -0.94      0.94 o
  -8  -2  10        0.52       -0.79      0.79 o
  -7  -2  10        0.72        1.62      0.79 o
  -6  -2  10       44.78       49.33      2.44 o
  -5  -2  10       44.45       41.98      2.40 o
  -4  -2  10       53.92       51.77      2.32 o
  -3  -2  10       43.31       52.92      2.79 o
  -2  -2  10       64.00       62.96      4.25 o
  -1  -2  10       21.35       25.00      1.12 o
   0  -2  10        2.77        2.30      0.44 o
   1  -2  10        2.61        2.71      0.46 o
   2  -2  10       18.22       21.13      1.50 o
   3  -2  10      100.62       73.92      3.39 o
   4  -2  10        0.12        0.85      0.62 o
   5  -2  10        0.00        0.30      0.63 o
   6  -2  10        3.74        4.62      1.32 o
   7  -2  10        0.00       -0.57      1.36 o
  -8  -1  10       31.35       35.90      3.70 o
  -7  -1  10        3.42        2.41      0.82 o
  -6  -1  10        3.03        4.74      0.88 o
  -5  -1  10        2.44        1.61      0.63 o
  -4  -1  10       37.53       34.53      1.51 o
  -3  -1  10        0.74        0.52      0.61 o
  -2  -1  10        0.00       -0.50      0.50 o
  -1  -1  10      318.46      296.75     11.16 o
   0  -1  10       26.13       22.62      1.00 o
   1  -1  10        7.60        7.34      0.84 o
   2  -1  10       48.00       40.76      1.60 o
   3  -1  10       21.89       15.02      1.21 o
   4  -1  10       16.51       13.40      1.19 o
   5  -1  10       74.45       76.66      4.04 o
   6  -1  10        0.00       -0.81      1.08 o
   7  -1  10        0.78        0.77      1.42 o
  -8   0  10       14.93       16.00      1.47 o
  -7   0  10        0.01       -0.04      0.71 o
  -6   0  10        0.15       -0.07      0.65 o
  -5   0  10       12.91       14.23      1.08 o
  -4   0  10       54.40       60.56      2.42 o
  -3   0  10      184.63      178.34      7.58 o
  -2   0  10      780.17      750.84     23.56 o
  -1   0  10       45.17       55.84      2.09 o
   0   0  10     1065.75     1031.63     29.55 o
   1   0  10       54.98       64.31      2.03 o
   2   0  10       28.09       32.30      1.98 o
   3   0  10        8.58        9.01      1.13 o
   4   0  10        0.05        0.22      0.71 o
   5   0  10        0.19       -0.14      0.87 o
   6   0  10       45.03       38.96      3.06 o
   7   0  10       16.83       14.59      2.88 o
  -8   1  10        0.07       -0.73      0.73 o
  -7   1  10        0.21        0.31      0.74 o
  -6   1  10       48.23       56.66      2.67 o
  -5   1  10       95.77       97.58      3.57 o
  -4   1  10        0.09        0.38      0.58 o
  -3   1  10       33.14       27.95      1.43 o
  -2   1  10      100.08       91.99      4.02 o
  -1   1  10      615.17      563.14     16.38 o
   0   1  10      254.61      252.24      7.09 o
   1   1  10      137.03      139.20      4.40 o
   2   1  10        3.05        2.88      0.57 o
   3   1  10        0.15        0.17      0.57 o
   4   1  10       16.39       16.37      3.24 o
   5   1  10        0.46       -0.20      0.87 o
   6   1  10        1.46        1.88      1.13 o
   7   1  10       16.45       17.71      3.06 o
  -7   2  10       45.20       47.24      2.41 o
  -6   2  10        0.02       -0.51      0.51 o
  -5   2  10        6.89        4.94      0.85 o
  -4   2  10       35.36       36.38      1.90 o
  -3   2  10        0.01       -0.51      0.51 o
  -2   2  10       39.84       43.29      1.69 o
  -1   2  10      274.90      259.75      7.77 o
   0   2  10      151.93      139.73      6.17 o
   1   2  10       63.24       54.94      2.40 o
   2   2  10        0.84        0.06      0.54 o
   3   2  10       24.42       22.79      1.73 o
   4   2  10        3.90        4.22      1.10 o
   5   2  10        0.01       -0.07      0.79 o
   6   2  10        0.79        0.16      0.98 o
   7   2  10        1.30        2.02      1.23 o
  -7   3  10       25.34       27.12      2.57 o
  -6   3  10        0.31        0.65      0.59 o
  -5   3  10        9.96        7.45      0.93 o
  -4   3  10       35.46       27.76      1.62 o
  -3   3  10        2.12        1.43      0.61 o
  -2   3  10       48.10       43.64      2.09 o
  -1   3  10        0.09       -0.30      0.45 o
   0   3  10       90.45       80.88      3.27 o
   1   3  10        3.51        1.99      0.58 o
   2   3  10        3.90        2.22      0.63 o
   3   3  10        0.80        0.61      0.57 o
   4   3  10        1.47        0.51      0.89 o
   5   3  10        0.00       -0.79      0.79 o
   6   3  10       14.29       15.61      2.01 o
   7   3  10       30.85       29.44      3.62 o
  -7   4  10        3.85        4.71      0.91 o
  -6   4  10        0.57        0.78      0.67 o
  -5   4  10       10.13       14.76      1.18 o
  -4   4  10        9.13       10.82      1.40 o
  -3   4  10      161.12      140.37      6.67 o
  -2   4  10        8.93        9.93      1.15 o
  -1   4  10       56.91       60.92      2.97 o
   0   4  10      139.00      121.51      4.58 o
   1   4  10       33.92       36.77      1.87 o
   2   4  10       19.96       21.93      1.33 o
   3   4  10        2.12        1.87      0.82 o
   4   4  10        3.57        4.05      1.19 o
   5   4  10        2.45        1.39      1.12 o
   6   4  10        1.52        3.60      1.33 o
  -7   5  10        0.90        1.68      0.94 o
  -6   5  10       25.93       28.76      4.04 o
  -5   5  10        0.07       -0.36      0.61 o
  -4   5  10        6.72        5.68      0.91 o
  -3   5  10        3.59        3.97      1.24 o
  -2   5  10      105.49      101.81      4.51 o
  -1   5  10       28.06       24.62      1.61 o
   0   5  10      142.76      116.58      5.06 o
   1   5  10       21.58       18.65      1.26 o
   2   5  10        1.87        0.97      0.56 o
   3   5  10       14.08       14.44      2.16 o
   4   5  10        7.44        7.30      2.30 o
   5   5  10        0.87       -0.94      0.94 o
   6   5  10       11.53       13.87      2.03 o
  -6   6  10        3.76        4.27      1.10 o
  -5   6  10       49.17       57.31      2.86 o
  -4   6  10        0.11        0.28      0.65 o
  -3   6  10        0.09        0.17      0.70 o
  -2   6  10       14.65       15.04      1.26 o
  -1   6  10       16.92       18.17      1.47 o
   0   6  10        0.03       -0.82      0.82 o
   1   6  10       13.89       13.37      1.23 o
   2   6  10        4.60        6.63      0.94 o
   3   6  10        2.41        2.70      1.09 o
   4   6  10        3.17        3.51      1.63 o
   5   6  10       11.80       13.96      3.23 o
  -5   7  10        0.06       -0.68      0.68 o
  -4   7  10       29.57       35.96      2.91 o
  -3   7  10        1.78        0.91      0.68 o
  -2   7  10        0.13        0.16      0.66 o
  -1   7  10        1.11        0.99      0.68 o
   0   7  10        1.25       -0.60      0.60 o
   1   7  10        0.41       -0.55      0.63 o
   2   7  10       12.70       12.20      1.57 o
   3   7  10        1.63       -0.89      1.28 o
   4   7  10        1.79        2.51      1.67 o
  -5   8  10        0.79        1.43      1.85 o
  -4   8  10        0.76        1.24      0.74 o
  -3   8  10        9.76       13.00      1.38 o
  -2   8  10        0.68        1.65      0.99 o
  -1   8  10        8.55        9.10      1.09 o
   0   8  10        0.80        0.94      0.72 o
   1   8  10        3.50        1.02      0.80 o
   2   8  10        1.75        1.00      1.04 o
   3   8  10        0.96        1.37      1.50 o
  -3   9  10        2.41        0.13      1.05 o
  -2   9  10        0.62        0.74      0.76 o
  -1   9  10       31.62       30.45      3.35 o
   0   9  10        1.34        2.20      0.89 o
   1   9  10        0.45        0.02      0.97 o
   2   9  10        2.48        3.15      1.17 o
  -3 -10  11       16.97       17.99      3.19 o
  -2 -10  11        5.71        4.59      1.93 o
  -1 -10  11        1.36        2.75      1.65 o
   0 -10  11       19.11       17.35      2.90 o
   1 -10  11        6.65        7.85      1.39 o
   2 -10  11        5.19        5.50      1.29 o
   3 -10  11       34.70       32.42      2.58 o
  -4  -9  11        7.06        6.90      3.40 o
  -3  -9  11       13.39       16.55      2.06 o
  -2  -9  11        3.97        3.28      1.22 o
  -1  -9  11        1.70        2.60      1.56 o
   0  -9  11        0.00       -0.32      1.23 o
   1  -9  11        0.08        0.45      0.92 o
   2  -9  11        4.26        5.68      1.27 o
   3  -9  11        0.09        1.02      1.01 o
   4  -9  11       10.62        8.82      1.47 o
  -5  -8  11       15.49       10.54      3.23 o
  -4  -8  11        0.68        0.40      1.09 o
  -3  -8  11       15.85       16.57      2.07 o
  -2  -8  11        0.17       -0.38      0.85 o
  -1  -8  11        0.03       -0.22      1.41 o
   0  -8  11       18.25       19.02      1.75 o
   1  -8  11        0.14       -0.24      0.84 o
   2  -8  11        7.90        7.29      1.31 o
   3  -8  11       19.91       22.77      2.21 o
   4  -8  11       89.91       99.49      5.34 o
   5  -8  11        6.74        6.96      1.41 o
  -5  -7  11        1.49        1.89      1.29 o
  -4  -7  11       23.77       24.42      2.46 o
  -3  -7  11       11.43       11.04      1.69 o
  -2  -7  11        1.16        0.43      0.96 o
  -1  -7  11       26.46       25.33      2.36 o
   0  -7  11        4.83        4.46      1.20 o
   1  -7  11        7.36        9.11      1.14 o
   2  -7  11        1.32       -0.10      0.80 o
   3  -7  11        1.48        2.05      0.94 o
   4  -7  11        0.04       -0.50      0.84 o
   5  -7  11       25.90       30.34      2.38 o
  -6  -6  11        0.86       -0.43      1.05 o
  -5  -6  11        6.90        6.96      1.50 o
  -4  -6  11       58.21       52.21      3.78 o
  -3  -6  11       43.70       36.93      3.01 o
  -2  -6  11       11.55       12.63      2.32 o
  -1  -6  11        0.58        0.16      0.76 o
   0  -6  11       15.52       15.82      1.33 o
   1  -6  11        1.91        0.72      0.62 o
   2  -6  11       30.90       32.68      1.96 o
   3  -6  11        7.27       11.16      1.42 o
   4  -6  11        9.49        9.42      1.38 o
   5  -6  11        7.19        6.65      1.26 o
   6  -6  11       67.69       74.02      4.26 o
  -6  -5  11        2.50        3.30      2.15 o
  -5  -5  11        0.61        0.78      1.08 o
  -4  -5  11        8.82        5.63      1.36 o
  -3  -5  11        2.60        1.17      1.51 o
  -2  -5  11        9.23       10.90      1.25 o
  -1  -5  11       35.58       33.73      2.22 o
   0  -5  11       25.42       25.82      1.94 o
   1  -5  11        4.99        5.53      0.94 o
   2  -5  11       47.53       46.00      2.68 o
   3  -5  11       14.36       13.10      1.38 o
   4  -5  11       47.57       44.39      2.89 o
   5  -5  11       13.13       18.88      1.83 o
   6  -5  11       38.79       41.70      3.57 o
  -7  -4  11       41.21       51.06      4.06 o
  -6  -4  11        2.04        1.01      1.61 o
  -5  -4  11        0.82        0.80      1.37 o
  -4  -4  11        9.04       12.61      1.69 o
  -3  -4  11        0.00       -0.27      0.73 o
  -2  -4  11        0.78        0.74      0.94 o
  -1  -4  11        0.63        0.66      0.83 o
   0  -4  11       28.51       29.00      2.68 o
   1  -4  11       47.47       46.29      2.42 o
   2  -4  11        4.49        1.82      0.70 o
   3  -4  11       28.99       23.18      1.60 o
   4  -4  11        0.04        0.86      0.81 o
   5  -4  11        2.04        1.94      0.97 o
   6  -4  11        0.11        0.59      1.14 o
  -7  -3  11        3.48        4.89      1.34 o
  -6  -3  11        2.19        0.60      1.30 o
  -5  -3  11        2.16        1.13      0.86 o
  -4  -3  11        7.76        5.83      1.00 o
  -3  -3  11       64.94       61.64      2.74 o
  -2  -3  11        2.67        2.71      0.83 o
  -1  -3  11      169.58      164.40      7.58 o
   0  -3  11      111.89       94.93      4.71 o
   1  -3  11        0.63        0.65      1.14 o
   2  -3  11       65.74       57.06      2.51 o
   3  -3  11       63.35       62.50      3.05 o
   4  -3  11        1.00        0.61      0.67 o
   5  -3  11        1.63       -0.10      0.94 o
   6  -3  11        3.07        3.77      1.64 o
  -7  -2  11        0.96        0.51      0.85 o
  -6  -2  11        7.37        6.29      1.03 o
  -5  -2  11       13.46       14.56      1.28 o
  -4  -2  11      120.27      119.92      4.26 o
  -3  -2  11        5.78        5.35      0.95 o
  -2  -2  11      376.08      399.93     15.36 o
  -1  -2  11        0.43        1.95      0.76 o
   0  -2  11        1.79        1.76      0.74 o
   1  -2  11       37.55       35.75      1.98 o
   2  -2  11       72.29       74.45      5.93 o
   3  -2  11        9.14        5.26      1.47 o
   4  -2  11        5.01        4.04      1.16 o
   5  -2  11        5.77        2.43      1.04 o
   6  -2  11        0.59       -0.70      1.13 o
  -7  -1  11        1.89        2.92      0.93 o
  -6  -1  11        4.99        4.87      0.92 o
  -5  -1  11        2.59        3.65      0.76 o
  -4  -1  11       31.86       41.15      2.06 o
  -3  -1  11      116.34       97.74      3.94 o
  -2  -1  11      271.93      242.40     10.01 o
  -1  -1  11     1144.99     1088.46     37.21 o
   0  -1  11       15.03       15.63      1.24 o
   1  -1  11        8.95       12.12      2.19 o
   2  -1  11       54.86       49.11      4.31 o
   3  -1  11       24.36       21.27      4.76 o
   4  -1  11        2.97        4.29      1.18 o
   5  -1  11        0.82        0.11      1.71 o
   6  -1  11        5.93        5.42      2.03 o
  -7   0  11       12.33       14.16      1.39 o
  -6   0  11       20.53       18.36      1.45 o
  -5   0  11       12.49       13.06      1.08 o
  -4   0  11       24.16       20.19      1.42 o
  -3   0  11       33.25       29.90      1.52 o
  -2   0  11      183.48      171.79      5.80 o
  -1   0  11       19.18       17.77      1.29 o
   0   0  11      163.30      181.06      6.67 o
   1   0  11      142.06      129.33      4.94 o
   2   0  11      245.58      235.08     10.69 o
   3   0  11        0.00        0.17      0.82 o
   4   0  11        3.01        5.75      1.30 o
   5   0  11        0.01       -0.90      0.90 o
   6   0  11        0.13       -0.58      1.54 o
  -7   1  11       69.05       66.48      3.12 o
  -6   1  11        4.58        4.50      0.83 o
  -5   1  11        2.59        3.61      0.83 o
  -4   1  11        0.08       -0.24      0.61 o
  -3   1  11        0.51       -0.25      0.57 o
  -2   1  11        0.16       -0.46      0.46 o
  -1   1  11        9.06       14.08      1.13 o
   0   1  11      406.15      398.36     12.77 o
   1   1  11       43.51       42.57      1.86 o
   2   1  11       92.21       90.03      3.94 o
   3   1  11       10.98       13.68      2.77 o
   4   1  11       27.64       29.11      2.57 o
   5   1  11        0.20        0.43      1.40 o
   6   1  11        0.21        1.01      1.14 o
  -7   2  11        0.01       -0.06      0.76 o
  -6   2  11        8.69       10.04      1.02 o
  -5   2  11        9.90        7.61      0.99 o
  -4   2  11       16.58       14.50      1.24 o
  -3   2  11       13.26       13.78      1.16 o
  -2   2  11       21.13       19.84      1.34 o
  -1   2  11       75.08       74.29      3.45 o
   0   2  11       21.70       22.89      1.27 o
   1   2  11       19.58       20.43      1.39 o
   2   2  11        7.33        8.63      0.99 o
   3   2  11       20.67       22.53      1.67 o
   4   2  11       30.23       31.63      2.71 o
   5   2  11        1.12        0.12      1.02 o
   6   2  11        5.99        7.95      1.63 o
  -7   3  11        1.92        1.64      0.93 o
  -6   3  11        0.01       -0.05      0.58 o
  -5   3  11       17.25       19.76      1.44 o
  -4   3  11       14.86       12.72      1.15 o
  -3   3  11      102.38       92.61      4.90 o
  -2   3  11       18.18       21.52      1.42 o
  -1   3  11       13.82       14.65      1.15 o
   0   3  11        0.62        0.75      0.58 o
   1   3  11        8.26        6.34      0.83 o
   2   3  11       10.15        7.23      1.55 o
   3   3  11       10.10        9.49      1.52 o
   4   3  11        1.29        2.77      1.18 o
   5   3  11        0.23       -0.06      1.03 o
   6   3  11       12.62       17.56      2.18 o
  -6   4  11        0.20       -0.05      0.71 o
  -5   4  11       26.16       28.00      2.52 o
  -4   4  11        8.53       10.92      1.08 o
  -3   4  11        6.57        7.71      1.03 o
  -2   4  11        4.11        2.20      0.77 o
  -1   4  11        0.08        1.35      0.70 o
   0   4  11        1.51        2.04      0.74 o
   1   4  11        2.30        1.66      0.62 o
   2   4  11       16.19       15.33      1.22 o
   3   4  11       18.43       17.95      1.98 o
   4   4  11        0.32        0.65      1.02 o
   5   4  11       54.33       57.45      4.20 o
  -6   5  11        1.19        2.51      1.07 o
  -5   5  11       12.01       17.98      1.75 o
  -4   5  11        4.11        5.83      1.00 o
  -3   5  11        3.36        4.51      0.92 o
  -2   5  11        0.28        0.52      0.68 o
  -1   5  11        2.80        3.06      0.84 o
   0   5  11       11.69       14.20      1.30 o
   1   5  11        6.74        7.06      1.01 o
   2   5  11       56.67       50.09      2.98 o
   3   5  11       19.40       17.46      1.94 o
   4   5  11        0.09        1.71      1.09 o
   5   5  11        9.88       10.80      1.83 o
  -5   6  11        0.02       -0.07      0.75 o
  -4   6  11       11.06       14.81      1.62 o
  -3   6  11        8.78        6.62      1.00 o
  -2   6  11       11.15        9.95      1.12 o
  -1   6  11        4.20        6.34      1.00 o
   0   6  11        0.05        0.08      0.73 o
   1   6  11        5.21        4.49      0.91 o
   2   6  11        1.13        0.50      1.08 o
   3   6  11        0.42        2.08      1.55 o
   4   6  11        0.59        1.27      1.55 o
  -4   7  11        0.36        0.35      0.72 o
  -3   7  11        0.53        2.29      0.90 o
  -2   7  11        6.51        5.68      0.99 o
  -1   7  11        0.13        0.08      0.72 o
   0   7  11        0.08        0.38      0.75 o
   1   7  11        9.04       10.68      1.22 o
   2   7  11        1.99        3.20      1.37 o
   3   7  11       24.83       29.25      3.93 o
  -3   8  11        1.27        0.05      0.93 o
  -2   8  11        5.85        2.91      0.90 o
  -1   8  11        0.50        0.21      0.79 o
   0   8  11       10.33       12.57      1.33 o
   1   8  11        0.08        0.02      0.94 o
   2   8  11        9.97       16.12      2.91 o
   0   9  11        1.30        0.60      1.79 o
   0 -10  12       11.74       11.58      2.55 o
  -3  -9  12        0.03        0.68      1.69 o
  -2  -9  12        1.18        1.35      1.53 o
  -1  -9  12        9.81        7.44      2.13 o
   0  -9  12       12.20       11.47      2.43 o
   1  -9  12        4.88        6.45      2.07 o
   2  -9  12        9.27       12.92      2.58 o
  -4  -8  12        6.36       10.67      1.85 o
  -3  -8  12        2.59        1.81      1.17 o
  -2  -8  12        0.87        0.99      1.39 o
  -1  -8  12       29.31       33.52      2.84 o
   0  -8  12        2.30       -1.13      1.27 o
   1  -8  12        4.52        2.44      1.63 o
   2  -8  12        3.36        1.97      1.66 o
   3  -8  12       19.75       21.09      2.37 o
   4  -8  12        0.28        2.30      2.28 o
  -5  -7  12        9.23       11.76      1.94 o
  -4  -7  12        9.97       14.38      2.02 o
  -3  -7  12        4.79        4.46      1.41 o
  -2  -7  12        3.68        4.29      1.30 o
  -1  -7  12       32.50       36.06      3.01 o
   0  -7  12       11.04       10.92      1.69 o
   1  -7  12       12.32        8.91      2.16 o
   2  -7  12        0.03        0.25      1.36 o
   3  -7  12        0.87        2.26      1.27 o
   4  -7  12        5.41        5.27      1.47 o
  -5  -6  12        2.41        4.53      2.64 o
  -4  -6  12       25.00       30.27      2.80 o
  -3  -6  12        4.99        2.98      1.29 o
  -2  -6  12        3.72        2.63      1.12 o
  -1  -6  12        0.12       -0.17      0.83 o
   0  -6  12      116.97      120.00      5.81 o
   1  -6  12        2.07        2.67      0.93 o
   2  -6  12        0.23       -0.14      1.40 o
   3  -6  12        0.02        1.71      1.51 o
   4  -6  12        2.33        3.20      1.67 o
   5  -6  12        5.72        5.20      2.04 o
  -6  -5  12        0.45       -1.59      1.59 o
  -5  -5  12        0.83       -0.97      0.97 o
  -4  -5  12        0.34       -1.05      1.05 o
  -3  -5  12       15.26       13.33      1.82 o
  -2  -5  12        7.25        5.92      1.16 o
  -1  -5  12      169.87      160.02      7.43 o
   0  -5  12       34.43       32.67      2.69 o
   1  -5  12       86.52       86.45      8.15 o
   2  -5  12        1.92        2.42      1.01 o
   3  -5  12        0.02        0.63      1.24 o
   4  -5  12        0.80        1.41      1.58 o
   5  -5  12        0.19        0.95      1.45 o
  -6  -4  12        0.16       -0.97      1.07 o
  -5  -4  12       21.46       21.53      3.47 o
  -4  -4  12      137.34      124.92      7.42 o
  -3  -4  12        7.96       10.90      1.93 o
  -2  -4  12       51.30       46.66      2.84 o
  -1  -4  12      182.81      160.95     11.72 o
   0  -4  12        0.00        0.00      0.86 o
   1  -4  12       21.07       23.46      2.23 o
   2  -4  12        4.75       10.36      3.37 o
   3  -4  12       22.28       16.76      1.92 o
   4  -4  12        0.08        0.33      1.33 o
   5  -4  12       24.04       30.05      3.82 o
  -6  -3  12        0.44        0.99      1.00 o
  -5  -3  12        1.84        1.83      1.66 o
  -4  -3  12       62.87       65.24      4.77 o
  -3  -3  12       14.61       15.32      1.59 o
  -2  -3  12      123.39      114.81      6.76 o
  -1  -3  12        0.58       -0.62      0.94 o
   0  -3  12       46.47       42.06      4.24 o
   1  -3  12        1.80        1.43      0.88 o
   2  -3  12        2.51        3.56      2.12 o
   3  -3  12       22.55       22.84      2.27 o
   4  -3  12        0.41        0.74      0.91 o
   5  -3  12        4.92        3.99      1.88 o
   6  -3  12       26.63       30.10      3.96 o
  -6  -2  12       19.53       19.63      2.00 o
  -5  -2  12        2.90        1.58      0.92 o
  -4  -2  12        0.10        0.36      0.61 o
  -3  -2  12      139.23      133.74      6.92 o
  -2  -2  12        7.68        6.78      1.05 o
  -1  -2  12       14.75       15.23      1.53 o
   0  -2  12       20.70       17.92      1.63 o
   1  -2  12       41.65       44.48      2.72 o
   2  -2  12       53.50       51.53      3.65 o
   3  -2  12       25.82       33.54      3.73 o
   4  -2  12        0.19       -0.13      1.34 o
   5  -2  12        0.16        1.62      1.50 o
   6  -2  12       16.88       24.19      3.58 o
  -6  -1  12        3.65        2.23      0.94 o
  -5  -1  12       26.29       34.58      1.83 o
  -4  -1  12        0.00       -0.11      0.65 o
  -3  -1  12        0.63        1.18      0.61 o
  -2  -1  12       46.97       53.17      2.51 o
  -1  -1  12      158.46      157.05      6.29 o
   0  -1  12       32.39       31.46      2.21 o
   1  -1  12      169.15      154.08      7.36 o
   2  -1  12       61.77       61.59      4.09 o
   3  -1  12        9.55       10.84      1.61 o
   4  -1  12        6.24        7.11      3.31 o
   5  -1  12        0.60       -0.41      1.69 o
   6  -1  12        4.75        4.11      2.05 o
  -6   0  12      134.63      145.89      5.81 o
  -5   0  12        2.34        3.55      0.79 o
  -4   0  12       17.07       14.77      1.29 o
  -3   0  12       17.94       16.50      1.35 o
  -2   0  12       31.54       35.55      1.85 o
  -1   0  12       28.21       29.29      1.54 o
   0   0  12       11.64       14.46      1.28 o
   1   0  12      103.77      100.66      5.08 o
   2   0  12       92.25       98.99      7.23 o
   3   0  12        1.05        0.53      0.92 o
   4   0  12       20.26       21.29      2.24 o
   5   0  12        5.55        5.26      1.41 o
   6   0  12       19.74       22.19      3.50 o
  -6   1  12        5.30        6.67      0.99 o
  -5   1  12       25.32       27.30      1.77 o
  -4   1  12       53.01       54.92      3.65 o
  -3   1  12       13.13       13.51      1.22 o
  -2   1  12        3.38        6.54      1.00 o
  -1   1  12      100.39       91.37      3.41 o
   0   1  12       35.50       35.36      1.69 o
   1   1  12       10.94        9.59      1.05 o
   2   1  12       60.98       55.68      3.17 o
   3   1  12        7.49        7.92      1.10 o
   4   1  12       18.71       17.03      2.06 o
   5   1  12        9.96       10.87      1.79 o
  -6   2  12        7.99        6.04      0.93 o
  -5   2  12      101.49      100.26      4.25 o
  -4   2  12       34.05       33.08      1.93 o
  -3   2  12        6.32        5.40      0.90 o
  -2   2  12        0.09       -0.61      0.61 o
  -1   2  12        0.19        0.61      0.53 o
   0   2  12        3.92        4.54      0.72 o
   1   2  12        9.53        6.96      1.17 o
   2   2  12       25.09       28.83      2.04 o
   3   2  12       19.09       22.94      2.32 o
   4   2  12       36.62       37.42      3.11 o
   5   2  12       11.60       15.29      2.07 o
  -6   3  12        0.35        0.00      0.68 o
  -5   3  12       16.54       16.75      1.43 o
  -4   3  12        0.59       -0.35      0.67 o
  -3   3  12        1.70        1.22      0.74 o
  -2   3  12        2.19        1.26      0.66 o
  -1   3  12        0.15       -0.52      0.60 o
   0   3  12        3.87        4.38      0.94 o
   1   3  12        0.54        0.03      0.62 o
   2   3  12       21.75       16.71      1.62 o
   3   3  12       10.58        7.95      2.49 o
   4   3  12        1.52        0.56      1.19 o
   5   3  12      102.29      114.56     12.36 o
  -5   4  12        2.56        4.33      0.96 o
  -4   4  12        0.03        0.00      0.69 o
  -3   4  12        7.01        8.54      1.16 o
  -2   4  12        1.34       -0.05      0.71 o
  -1   4  12        2.50        1.68      0.81 o
   0   4  12       26.83       23.58      1.72 o
   1   4  12        3.07        3.34      0.88 o
   2   4  12       26.64       23.08      1.79 o
   3   4  12        0.46        0.53      1.02 o
   4   4  12       57.68       57.05      4.13 o
  -5   5  12        0.00        0.02      0.82 o
  -4   5  12        2.93        3.18      0.96 o
  -3   5  12       14.37       18.88      1.55 o
  -2   5  12       10.89        8.87      1.16 o
  -1   5  12        4.52        3.61      0.90 o
   0   5  12       15.11       15.05      1.40 o
   1   5  12        7.50       13.87      1.37 o
   2   5  12        8.63        8.67      2.33 o
   3   5  12        9.94        8.51      2.28 o
   4   5  12        9.42        8.16      2.47 o
  -4   6  12        3.83        6.04      1.06 o
  -3   6  12       11.39       12.32      1.32 o
  -2   6  12        9.70       10.25      1.24 o
  -1   6  12        2.51        1.65      0.83 o
   0   6  12        2.15        1.38      0.87 o
   1   6  12       22.52       24.91      1.84 o
   2   6  12        9.38       12.66      2.67 o
   3   6  12        0.09       -0.04      1.37 o
  -3   7  12        1.16        2.32      1.05 o
  -2   7  12       10.84       14.10      1.42 o
  -1   7  12        4.72        5.17      1.05 o
   0   7  12        8.40        7.79      1.18 o
   1   7  12        2.14        2.40      1.62 o
   2   7  12        2.07        4.97      2.10 o
  -2  -8  13        3.75        1.94      1.30 o
  -1  -8  13        0.24        3.12      1.78 o
   0  -8  13        9.23       10.13      2.46 o
   1  -8  13        0.21       -0.36      1.30 o
   2  -8  13        0.02        0.82      1.59 o
  -3  -7  13       11.85       13.39      2.43 o
  -2  -7  13        2.34        2.52      1.24 o
  -1  -7  13       63.12       67.23      7.38 o
   0  -7  13        0.36        0.80      1.09 o
   1  -7  13       22.76       20.43      3.19 o
   2  -7  13        0.00       -0.04      1.25 o
   3  -7  13        1.36       -1.25      1.25 o
  -4  -6  13        2.79        4.39      1.46 o
  -3  -6  13        3.43        4.25      1.41 o
  -2  -6  13       17.53       11.80      1.85 o
  -1  -6  13       16.07       12.37      1.72 o
   0  -6  13       23.30       21.72      1.90 o
   1  -6  13        3.21        2.34      0.95 o
   2  -6  13       14.23       14.76      2.80 o
   3  -6  13        6.84        2.19      1.74 o
   4  -6  13        8.94       11.95      2.74 o
  -5  -5  13       38.17       48.45      5.70 o
  -4  -5  13       84.34       86.96      5.66 o
  -3  -5  13        2.85        1.75      1.26 o
  -2  -5  13       27.12       22.53      1.91 o
  -1  -5  13       15.53       16.28      1.67 o
   0  -5  13       17.86       17.40      2.05 o
   1  -5  13       27.70       30.89      2.76 o
   2  -5  13       18.24       13.37      1.82 o
   3  -5  13        9.58        4.19      2.05 o
   4  -5  13        7.11        6.86      2.26 o
  -5  -4  13      103.88      122.66     10.85 o
  -4  -4  13       57.46       54.22      3.97 o
  -3  -4  13       10.54       11.00      1.52 o
  -2  -4  13       52.08       50.84      3.31 o
  -1  -4  13       14.25       13.59      1.81 o
   0  -4  13        0.13       -0.56      0.85 o
   1  -4  13       11.09       12.02      2.66 o
   2  -4  13       15.69       15.71      1.95 o
   3  -4  13       18.43       18.31      2.18 o
   4  -4  13       15.25       28.80      3.89 o
  -5  -3  13       15.09       10.75      1.66 o
  -4  -3  13       44.64       45.04      3.10 o
  -3  -3  13      149.94      151.53      6.40 o
  -2  -3  13        8.78        9.17      1.36 o
  -1  -3  13       11.42       10.92      1.50 o
   0  -3  13       37.39       31.45      2.26 o
   1  -3  13        2.15        3.18      1.02 o
   2  -3  13        0.00        0.25      1.03 o
   3  -3  13        8.35        6.51      1.48 o
   4  -3  13        1.09       -0.73      1.35 o
   5  -3  13        0.89       -0.50      1.50 o
  -5  -2  13        8.35       10.75      1.66 o
  -4  -2  13        0.06        0.32      0.83 o
  -3  -2  13        0.06        0.39      0.97 o
  -2  -2  13       75.53       66.56      3.80 o
  -1  -2  13       45.21       46.25      4.70 o
   0  -2  13       18.19       13.61      1.48 o
   1  -2  13       62.99       54.34      3.64 o
   2  -2  13        3.23        2.98      1.16 o
   3  -2  13       20.92       21.12      2.76 o
   4  -2  13       12.97       14.33      1.97 o
   5  -2  13        0.93        1.00      1.78 o
  -5  -1  13        0.97        1.28      1.06 o
  -4  -1  13        5.84        4.43      1.27 o
  -3  -1  13       17.25       19.73      2.60 o
  -2  -1  13       23.24       20.81      1.58 o
  -1  -1  13        3.21        2.26      1.32 o
   0  -1  13        1.00        0.51      1.14 o
   1  -1  13       82.44       75.32      4.07 o
   2  -1  13        1.72        0.83      1.24 o
   3  -1  13        9.99       11.06      1.71 o
   4  -1  13       78.71       80.15     11.71 o
   5  -1  13       29.71       23.89      2.51 o
  -5   0  13       58.53       60.62      4.44 o
  -4   0  13        0.50        0.91      0.83 o
  -3   0  13       28.52       37.02      2.09 o
  -2   0  13        0.27       -0.35      0.83 o
  -1   0  13        0.02        0.09      0.68 o
   0   0  13        7.54        6.11      0.99 o
   1   0  13       13.89       15.11      1.31 o
   2   0  13      159.67      159.74     14.80 o
   3   0  13        0.21       -0.28      0.83 o
   4   0  13       97.03      118.39      7.20 o
   5   0  13       18.72       19.54      4.45 o
  -5   1  13       36.80       36.17      2.44 o
  -4   1  13       52.78       52.44      2.87 o
  -3   1  13        3.69        3.43      0.89 o
  -2   1  13        1.26        1.39      0.77 o
  -1   1  13        8.75        8.74      1.00 o
   0   1  13        0.12        0.87      0.67 o
   1   1  13       19.91       24.00      1.89 o
   2   1  13       36.30       40.27      2.60 o
   3   1  13       84.82       83.73      6.41 o
   4   1  13        0.96        2.65      1.35 o
  -5   2  13        2.73        1.76      0.91 o
  -4   2  13        3.26        4.72      1.00 o
  -3   2  13        4.14        5.21      1.10 o
  -2   2  13        3.01        1.13      0.77 o
  -1   2  13        0.98        0.70      0.71 o
   0   2  13        0.04       -0.62      0.62 o
   1   2  13        0.01        0.07      0.72 o
   2   2  13       20.30       19.48      1.69 o
   3   2  13       35.33       39.03      3.23 o
   4   2  13       97.82      102.43      6.47 o
  -5   3  13        0.68        0.52      1.10 o
  -4   3  13        1.72        2.75      0.89 o
  -3   3  13        0.33       -0.69      0.69 o
  -2   3  13       11.00       11.76      1.20 o
  -1   3  13        3.29        5.52      1.05 o
   0   3  13        4.40        5.91      1.18 o
   1   3  13        3.87        5.34      1.37 o
   2   3  13       13.56       14.20      1.85 o
   3   3  13       42.00       42.93      7.82 o
   4   3  13        0.20       -0.14      1.29 o
  -4   4  13        4.99        7.13      1.21 o
  -3   4  13        7.52       15.09      1.84 o
  -2   4  13       22.87       28.30      2.00 o
  -1   4  13       32.63       45.38      2.64 o
   0   4  13        0.51        0.31      0.87 o
   1   4  13       42.57       53.12      3.89 o
   2   4  13        7.46        9.86      2.62 o
   3   4  13        1.12       -0.63      1.49 o
  -3   5  13        9.33       13.14      1.43 o
  -2   5  13       41.83       40.86      2.49 o
  -1   5  13        0.29        0.01      0.83 o
   0   5  13       27.85       35.93      2.54 o
   1   5  13       15.86       17.47      2.53 o
   2   5  13        4.96        6.06      2.07 o
  -2   6  13        6.91        9.10      1.27 o
  -1   6  13       26.57       30.94      2.15 o
   0   6  13        4.58        3.54      1.41 o
   1   6  13       18.45       23.01      3.48 o
  -1  -7  14        2.71        4.06      1.46 o
   0  -7  14        5.74        7.17      2.32 o
  -2  -6  14        6.59        6.11      1.62 o
  -1  -6  14       10.17        9.55      1.49 o
   0  -6  14       28.34       25.06      2.15 o
   1  -6  14        1.48       -0.50      1.41 o
   2  -6  14        0.33       -0.02      1.49 o
  -3  -5  14        0.90       -1.03      1.03 o
  -2  -5  14       18.19       19.47      1.88 o
  -1  -5  14        2.04        2.96      1.04 o
   0  -5  14        0.00        0.06      1.11 o
   1  -5  14        6.95        5.15      2.93 o
   2  -5  14        2.61        1.02      1.65 o
   3  -5  14        6.08        6.80      2.22 o
  -4  -4  14       13.69        8.58      4.26 o
  -3  -4  14      105.75      122.10      6.31 o
  -2  -4  14        3.15        3.96      1.13 o
  -1  -4  14        1.27        0.82      1.21 o
   0  -4  14        8.52        7.69      1.36 o
   1  -4  14       11.11       15.17      2.88 o
   2  -4  14        6.47        8.54      1.67 o
   3  -4  14        7.93       11.77      2.73 o
  -4  -3  14        6.59        3.85      1.68 o
  -3  -3  14        0.14        0.79      0.89 o
  -2  -3  14       71.39       56.23      4.61 o
  -1  -3  14        0.92        0.08      0.94 o
   0  -3  14        0.99        0.86      1.22 o
   1  -3  14        0.00        0.37      1.72 o
   2  -3  14        3.31        0.79      1.15 o
   3  -3  14        1.77        1.29      1.29 o
  -4  -2  14        0.48        1.55      0.97 o
  -3  -2  14       15.78       16.86      1.89 o
  -2  -2  14       16.08       15.19      2.75 o
  -1  -2  14        0.65        0.69      0.94 o
   0  -2  14        3.51        5.67      1.24 o
   1  -2  14        7.50        5.57      2.32 o
   2  -2  14        5.60        5.42      1.53 o
   3  -2  14       11.83       10.60      3.65 o
  -4  -1  14        5.17        6.13      1.89 o
  -3  -1  14       31.46       28.38      2.96 o
  -2  -1  14        1.06        0.24      0.98 o
  -1  -1  14        0.99        2.07      0.87 o
   0  -1  14        5.61        3.14      1.11 o
   1  -1  14       69.71       77.80      5.13 o
   2  -1  14        3.42        3.82      1.44 o
   3  -1  14       88.00       96.57      6.17 o
  -4   0  14       46.80       54.11      3.54 o
  -3   0  14        0.07       -0.91      0.91 o
  -2   0  14        8.73        8.66      1.42 o
  -1   0  14        8.04        8.95      1.16 o
   0   0  14        2.55        3.07      0.88 o
   1   0  14        6.63        8.85      1.31 o
   2   0  14       10.89       11.21      1.44 o
   3   0  14        0.83        1.26      2.13 o
  -4   1  14        1.24        1.07      0.96 o
  -3   1  14        2.01        2.33      1.13 o
  -2   1  14        0.38       -0.68      0.86 o
  -1   1  14       16.44       20.48      1.92 o
   0   1  14        4.72        5.72      1.21 o
   1   1  14        5.94        6.75      1.19 o
   2   1  14       12.04       13.04      1.81 o
   3   1  14        3.18        4.77      1.57 o
  -4   2  14       23.82       26.22      2.03 o
  -3   2  14       11.09        9.76      1.37 o
  -2   2  14       20.31       23.33      3.06 o
  -1   2  14       21.27       29.02      2.91 o
   0   2  14        1.83        0.61      1.06 o
   1   2  14       18.02       18.74      2.23 o
   2   2  14        0.18        0.18      1.08 o
   3   2  14        0.68        0.19      1.15 o
  -3   3  14       43.96       51.87      2.70 o
  -2   3  14       16.21       21.59      2.03 o
  -1   3  14        8.73       12.27      1.88 o
   0   3  14        1.61       -0.07      1.10 o
   1   3  14       17.24       16.83      2.22 o
   2   3  14        3.35        1.55      1.92 o
  -2   4  14        5.88        6.32      1.23 o
  -1   4  14       44.91       50.19      3.89 o
   0   4  14        2.65        4.79      1.42 o
   1   4  14        8.86        8.40      1.66 o
  -1  -4  15        0.01       -0.98      0.98 o
   0  -4  15        8.52        8.24      1.46 o
   1  -4  15        4.76        6.85      2.42 o
  -2  -3  15        2.13        1.11      1.11 o
  -1  -3  15       28.88       30.15      3.42 o
   0  -3  15       10.58       10.80      1.75 o
   1  -3  15        4.04        5.09      1.57 o
  -2  -2  15       45.46       36.10      2.84 o
  -1  -2  15       12.25       14.40      1.75 o
   0  -2  15        8.47       12.69      1.63 o
   1  -2  15       57.53       59.82      4.41 o
  -2  -1  15       12.75       13.97      2.20 o
  -1  -1  15       15.96       20.13      2.05 o
   0  -1  15       66.57       64.36      3.58 o
   1  -1  15        5.57        6.15      1.30 o
  -2   0  15        5.34        4.30      1.27 o
  -1   0  15        0.30       -0.51      1.01 o
   0   0  15        4.83        3.50      1.21 o
   1   0  15       10.68       10.93      1.48 o
  -2   1  15        0.07        0.69      1.08 o
  -1   1  15        3.49        2.58      1.18 o
   0   1  15        6.43        4.06      1.50 o
   1   1  15        4.47        7.62      2.31 o
 
